# Supplementary material for: Ultrasmall epibiont Nanosynbacter lyticus strain TM7x and host bacteria transcriptional activity after initial host parasitism
Source: J Oral Microbiol. 2023 Nov 30;16(1):2287349. doi: 10.1080/20002297.2023.2287349 (PMC10768705; doi:10.1080/20002297.2023.2287349)
Supplement: supplemental_Table_2.xlsx [file ZJOM_A_2287349_SM9631.xlsx]

## Sheet: DNA replication, cell cycle
Log fold ratios for comparisons. Red indicates significantly increased in Recovery phase versus XH001n. Blue decreased in Recovery versus XH001n. Green increased in Recovery, Yellow increased in the initial encounter.
DNA replication and cell cycle
Locus_tag	Recovery_6hours_vs_naive_ratio	Recovery_6hours_vs_initial_encounter_ratio	annotation
APY09_00040	-0.639017	-1.06468	cell division protein FtsX
APY09_00045	-0.682873	-1.17085	cell division ATP-binding protein FtsE
APY09_02610	0.570561	-0.177858	chromosome partitioning protein
APY09_03750	0.974398	2.56718	prevent-host-death protein
APY09_05090	1.45482	2.66292	plasmid stabilization protein
APY09_05095	1.36059	2.52142	Antitoxin component of a toxin-antitoxin (TA) module
APY09_05905	-0.1633	-0.580452	antitoxin PHD
APY09_07190	-1.37178	-1.96169	cell division protein DivIVA
APY09_07895	-1.0571	-0.982769	segregation and condensation protein B
APY09_07900	-1.02174	-0.980318	segregation and condensation protein A
APY09_07905	-0.640456	-0.359755	chromosome partitioning protein
APY09_08925	-0.935271	-1.39771	cell division protein SepF
APY09_08955	-0.530811	-1.21891	cell division protein FtsW
APY09_09960	-1.33333	0.208757	cell division protein FtsK
TM7x_Locus_tag	Recovery6_vs_initial_ratio	annotation
TM7x_00370	-0.520379	cell division protein FtsK
TM7x_00785	-0.574215	cell division protein FtsZ
TM7x_02800	0.773682	Cell division protein FtsA

## Sheet: Cell Wall, Membrane
Log fold ratios for comparisons. Red indicates significantly increased in Recovery phase versus XH001n. Blue decreased in Recovery versus XH001n. Green increased in Recovery, Yellow increased in the initial encounter.
Cell wall and membrane
Locus_tag	Recovery_6hours_vs_naive_ratio	Recovery_6hours_vs_initial_encounter_ratio	annotation
APY09_00195	0.728384	0.76	UDP-glucose 4-epimerase (EC 5.1.3.2)
APY09_05200	0.790745	1.09408	UDP-N-acetylglucosamine diphosphorylase
TM7x_Locus_tag	Recovery6_vs_initial_ratio	annotation
TM7x_03495	1.01397	UDP-galactose-4-epimerase

## Sheet: Energy
Log fold ratios for comparisons. Red indicates significantly increased in Recovery phase versus XH001n. Blue decreased in Recovery versus XH001n. Green increased in Recovery, Yellow increased in the initial encounter.
Energy
Locus_tag	Recovery_6hours_vs_naive_ratio	Recovery_6hours_vs_initial_encounter_ratio	annotation
APY09_00255	-0.238872	-0.236087	D-hexose-6-phosphate mutarotase
APY09_00435	0.130624	-0.700843	enolase
APY09_00570	0.725311	0.467593	glucose-6-phosphate isomerase
APY09_00575	0.17932	0.179735	6-phosphofructokinase
APY09_00590	0.49	0.72049	phosphate acetyltransferase
APY09_00595	0.14274	0.097473	acetate kinase
APY09_00640	0.616448	0.165915	phosphomannomutase
APY09_00890	0.37	0.682244	Polyphosphate glucokinase (EC 2.7.1.63)
APY09_01090	0.471901	0.655693	pyruvate oxidase
APY09_01415	0.630299	0.214113	class II fructose-bisphosphate aldolase
APY09_01975	0.917047	0.577467	phosphoglucomutase, alpha-D-glucose phosphate-specific
APY09_03840	0.455549	-0.0996533	Phosphoglycerate mutase (EC 5.4.2.1)
APY09_03995	0.0657575	-0.151958	pyruvate, phosphate dikinase
APY09_04475	1.69017	1.96211	fructose-bisphosphate aldolase
APY09_04800	-1.38961	0.0843986	dihydrolipoyl dehydrogenase
APY09_04805	-0.918294	-0.407407	dehydrogenase
APY09_05215	-0.148985	0.401071	mannose-1-phosphate guanylyltransferase
APY09_05225	-1.07251	-0.421122	hypothetical protein
APY09_06140	-0.174066	1.28801	mannose-6-phosphate isomerase, class I
APY09_07045	0.436481	0.079128	diphosphate dependent phosphofructokinase
APY09_07250	0.783118	1.21391	pyruvate dehydrogenase E1
APY09_07305	-0.551534	-0.651119	polyphosphate glucokinase
APY09_07505	0.28932	0.514965	pdhC from tracking with APY09_07250
APY09_07510	0.111008	0.979652	dihydrolipoyl dehydrogenase
APY09_07790	-1.32859	-0.813116	polyprenol monophosphomannose synthase
APY09_07945	-0.0199054	-0.861296	triose-phosphate isomerase
APY09_07950	0.644429	0.217193	phosphoglycerate kinase
APY09_07955	0.476467	-0.303675	type I glyceraldehyde-3-phosphate dehydrogenase
APY09_08075	0.246841	0.0177772	pyruvate kinase
APY09_09050	0.656944	0.357465	lactate dehydrogenase
TM7x_Locus_tag	Recovery6_vs_initial_ratio	annotation
TM7x_00195	-0.654206	pgi_pmi glucose/mannose-6-phosphate isomerase [EC:5.3.1.9 5.3.1.8]
TM7x_00685	-0.903649	glcK glucokinase
TM7x_01645	-0.892047	enolase
TM7x_01995	-0.01281	L-lactate dehydrogenase (EC 1.1.1.27)
TM7x_02415	0.994329	pfkB phosphofructokinase 2 [EC:2.7.1..11]
TM7x_02420	0.517753	ketose-bisphosphate aldolase
TM7x_02455	1.62626	glyceraldehyde-3-phosphate dehydrogenase
TM7x_02890	0.656562	triosephosphate isomerase
TM7x_02895	0.46951	phosphoglycerate kinase
TM7x_02900	0.3992	pyruvate kinase
TM7x_03065	-1.27465	phosphoglyceromutase

## Sheet: Arginine
Log fold ratios for comparisons. Red indicates significantly increased in Recovery phase versus XH001n. Blue decreased in Recovery versus XH001n. Green increased in Recovery, Yellow increased in the initial encounter.
Arginine
Locus_tag	Recovery_6hours_vs_naive_ratio	Recovery_6hours_vs_initial_encounter_ratio	annotation
APY09_04695	0.632497	1.01624	aspartate aminotransferase
APY09_05270	-0.215365	-0.686518	L-asparaginase 1
APY09_07340	-1.5826	-2.15875	argininosuccinate synthase
APY09_07350	-0.494389	-0.451507	argininosuccinate lyase
APY09_07685	1.02249	0.865964	aspartate carbamoyltransferase
TM7x_Locus_tag	Recovery6_vs_initial_ratio	annotation
TM7x_03425	0.599982	arcC carbamate kinase [EC:2.7.2.2]
TM7x_03430	0.861623	arcD arginine/ornithine antiporter
TM7x_03435	0.76836	Ornithine carbamoyltransferase (EC 2.1.3.3)
TM7x_03440	1.0607	arcA arginine deiminase [EC:3.5.3.6]

## Sheet: Secretion
Log fold ratios for comparisons. Red indicates significantly increased in Recovery phase versus XH001n. Blue decreased in Recovery versus XH001n. Green increased in Recovery, Yellow increased in the initial encounter.
Secretion
Locus_tag	Recovery_6hours_vs_naive_ratio	Recovery_6hours_vs_initial_encounter_ratio	annotation
APY09_04705	-0.416284	-0.563194	preprotein translocase subunit SecE
APY09_05665	-0.299281	-0.787177	preprotein translocase subunit SecA
APY09_06350	-0.18233	-0.74769	ATP-dependent Clp protease proteolytic subunit
APY09_06355	-0.281964	-1.06066	ATP-dependent Clp protease proteolytic subunit
APY09_07080	0.650777	0.498426	signal recognition particle-docking protein FtsY
APY09_07085	-0.558492	-0.772398	signal recognition particle protein
APY09_07120	-0.694411	-0.269165	signal peptidase I
APY09_07940	-0.707906	-0.236571	preprotein translocase subunit SecG
APY09_08105	-1.82737	-1.86884	prepilin peptidase
APY09_08230	-0.727589	-1.19661	protein-export membrane protein SecF
APY09_08235	-0.580479	-0.761317	protein-export membrane protein SecD
APY09_08240	-0.598001	-0.934473	preprotein translocase subunit YajC
TM7x_Locus_tag	Recovery6_vs_initial_ratio	annotation
TM7x_00415	1.21042	pilus assembly protein PilM
TM7x_00435	0.940369	type II secretion system protein E
TM7x_00440	1.24288	twitching motility protein PilT
TM7x_00445	0.855906	pilus assembly protein PilC
TM7x_00455	-2.37316	prepilin signal peptidase PulO-like peptidase
TM7x_00855	-0.624263	signal peptidase I
TM7x_02175	0.598005	signal peptidase I
TM7x_02335	0.776827	general secretion pathway protein GspE
TM7x_02710	-0.73565	preprotein translocase subunit SecG
TM7x_03105	1.10273	pilus assembly protein PilM
Type IV secretion system
TM7x_Locus_tag	Recovery6_vs_initial_ratio	annotation
TM7x_00040	-0.129842	Type IV secretion virB4
TM7x_00050	-0.839721	Type IV secretion prgL virB8 like protein
TM7x_00055	-1.94308	Type IV secretion virB6
TM7x_00060	0.263785	Type IV secretion virB6
TM7x_00075	-0.70818	Type IV secretion effector ptx like protein A
TM7x_00080	-0.521828	Type IV secretion effector ptx like protein B
TM7x_00085	-0.671361	Type IV secretion effector ptx like protein C
TM7x_00090	-0.223831	Type IV secretion effector ptx like protein D
TM7x_00095	0.138834	Type IV secretion effector ptx like protein E
TM7x_00100	0.352963	Type IV secretion effector ptx like protein F
TM7x_00135	0.340137	Type IV secretion virB2

## Sheet: Transporters
Log fold ratios for comparisons. Red indicates significantly increased in Recovery phase versus XH001n. Blue decreased in Recovery versus XH001n. Green increased in Recovery, Yellow increased in the initial encounter.
Transporters
Locus_tag	Recovery_6hours_vs_naive_ratio	Recovery_6hours_vs_initial_encounter_ratio	annotation
APY09_01260	1.97247	1.87388	glycerol transporter
APY09_01600	1.25445	0.944129	macrolide ABC transporter ATP-binding protein
APY09_01710	1.02625	0.305246	phosphate transport regulator
APY09_01715	0.629251	-0.307197	inorganic phosphate transporter
APY09_02520	0.625709	1.86192	Autoinducer 2-binding protein LsrB precursor
APY09_02985	1.07686	0.46667	macrolide ABC transporter ATP-binding protein
APY09_03815	-2.27514	-0.781852	chloride channel protein
APY09_08465	-0.760871	-0.574759	chloride channel protein
APY09_09145	0.195983	0.980399	multidrug ABC transporter substrate-binding protein
APY09_09150	0.220684	1.2095	multidrug ABC transporter substrate-binding protein
TM7x_Locus_tag	Recovery6_vs_initial_ratio	annotation
TM7x_00200	-0.611344	hypothetical protein
TM7x_00205	-0.897214	macrolide ABC transporter ATP-binding protein
TM7x_01545	-1.18216	sodium transporter
TM7x_01845	-2.12556	copper/silver-translocating P-type ATPase
TM7x_02705	-0.750739	ABC-type dipeptide transport system, periplasmic component, possible AI-2 receptor
TM7x_02745	0.814455	Lipid A export permease/ATP-binding protein MsbA
TM7x_03415	-1.14848	hypothetical protein
TM7x_03420	-0.77997	hypothetical protein
TM7x_03430	0.861623	arcD arginine/ornithine antiporter
TM7x_03475	1.27304	peptide ABC transporter ATP-binding protein
TM7x_03480	1.71215	amino acid ABC transporter permease
TM7x_03485	1.44935	ABC transporter, substrate-binding protein (cluster 3, basic aa/glutamine/opines)

## Sheet: Stress
Log fold ratios for comparisons. Red indicates significantly increased in Recovery phase versus XH001n. Blue decreased in Recovery versus XH001n. Green increased in Recovery, Yellow increased in the initial encounter.
Stress
Locus_tag	Recovery_6hours_vs_naive_ratio	Recovery_6hours_vs_initial_encounter_ratio	annotation
APY09_00030	-0.551183	-0.811593	SsrA binding protein
APY09_00445	0.912252	0.796437	transcription-repair coupling factor
APY09_00740	0.0831205	0.669309	co-chaperone GroES
APY09_01190	0.772538	0.811494	universal stress protein
APY09_01225	0.730511	0.0613282	cold-shock protein
APY09_01465	-3.37073	0.29713	ATP-dependent chaperone ClpB
APY09_01500	-2.69507	0.646821	heat-shock protein HspR
APY09_01510	-2.33738	0.733985	nucleotide exchange factor GrpE
APY09_01515	-2.06296	0.935934	molecular chaperone DnaK
APY09_02445	2.00811	2.15869	molecular chaperone
APY09_02655	1.10891	0.788971	DNA recombination and repair protein RecF
APY09_03715	1.53104	2.30364	superoxide dismutase
APY09_03950	-0.240352	-1.06735	NDP-hexose 4-ketoreductase
APY09_05105	1.14583	1.56589	Methylated-DNA--protein-cysteine methyltransferase (EC 2.1.1.63)
APY09_06005	-0.642548	0.552566	DNA recombination and repair protein RecO
APY09_06350	-0.18233	-0.74769	ATP-dependent Clp protease proteolytic subunit
APY09_06355	-0.281964	-1.06066	ATP-dependent Clp protease proteolytic subunit
APY09_06360	-0.811035	-0.947826	ATP-dependent protease ATP-binding subunit ClpX
APY09_06505	-0.52556	-0.365057	molecular chaperone DnaJ
APY09_06870	0.643523	0.67571	single-stranded DNA-binding protein
APY09_07805	-0.778785	-0.518159	heat shock family chaperone
APY09_07980	-1.05123	-1.25079	excinuclease ABC subunit C
APY09_08030	-0.88597	-1.28311	excinuclease ABC subunit B
APY09_08050	-1.10375	-0.724096	DNA polymerase I
APY09_08820	-0.684418	-0.215396	ATP-dependent DNA helicase RecG
APY09_09415	0.860815	0.12502	single-stranded DNA-binding protein
APY09_09525	0.704049	0.100185	single-stranded DNA-binding protein
APY09_09965	-0.564521	-0.678832	DNA ligase (NAD( )) LigA
TM7x_Locus_tag	Recovery6_vs_initial_ratio	annotation
TM7x_00180	-1.38408	Co-chaperonin GroES
TM7x_00185	-1.13724	molecular chaperone GroEL
TM7x_00200	-0.611344	hypothetical protein
TM7x_00205	-0.897214	macrolide ABC transporter ATP-binding protein
TM7x_00385	0.510566	single-stranded DNA-binding protein
TM7x_00730	-1.26259	primosomal protein N'
TM7x_00745	-1.42017	single-stranded DNA exonuclease RecJ
TM7x_00890	-1.1347	uracil-DNA glycosylase
TM7x_01485	0.581085	hypothetical protein
TM7x_02245	0.571878	ATP-dependent DNA helicase RecG
TM7x_02270	-1.96999	DNA repair protein RadA
TM7x_02280	-0.713656	Clp protease ClpX
TM7x_02720	-0.976642	excinuclease ABC subunit C
TM7x_02745	0.814455	Lipid A export permease/ATP-binding protein MsbA
TM7x_03020	0.789474	hypothetical protein
TM7x_03215	-1.34034	molecular chaperone DnaJ
TM7x_03220	-1.25365	sod2 superoxide dismutase, Fe-Mn family [EC:1.15.1.1]
TM7x_03225	-2.17637	molecular chaperone DnaK
TM7x_03230	-0.580542	molecular chaperone GrpE
TM7x_03455	0.863318	Efflux ABC transporter, permease/ATP-binding protein BLi02169
TM7x_03525	0.692945	hypothetical protein
