# Supplementary material for: Ultrasmall epibiont Nanosynbacter lyticus strain TM7x and host bacteria transcriptional activity after initial host parasitism
Source: J Oral Microbiol. 2023 Nov 30;16(1):2287349. doi: 10.1080/20002297.2023.2287349 (PMC10768705; doi:10.1080/20002297.2023.2287349)
Supplement: supplemental_Table_1.xlsx [file ZJOM_A_2287349_SM9630.xlsx]

## Sheet: description
Descriptions of columns in the data and annotation file
Locus_Tag	Reference id number from Genbank sequence LLVT01000001 and used as the master id for this analysis
Recovery_6hours_vs_naive_ratio	Log 2 ratio of 6 hour recovery versus XH001 naïve. Blue: decreased in XH001/TM7x. Red: increased in XH001/TM7x
Recovery_6hours_vs_naive_FDR	False discovery rate (FDR) of 6 hour recovery versus XH001 naïve
Recovery_6hours_vs_naive_significance	Significant differences for i6 hour recovery versus XH001 naïve, decreased: lower in XH001/TM7x, increased: higher in XH001/TM7x, no: does not make significance cutoff, provided for ease of sorting
Recovery_6hours_vs_initial_encounter_ratio	Log 2 ratio of 6 hour recovery versus initial encounter, Yellow: increased in initial encounter. Green: increased in recovery
Recovery_6hours_vs_initial_encounter_FDR	False discovery rate (FDR) of 6 hour recovery versus initial encounter
Recovery_6hours_vs_initial_encounter_significance	Significant differences for 6 hour recovery versus initial encounter, initial: higher in initial encounter, recovery: higher in recovery, no: does not make significance cutoff, provided for ease of sorting
Recovery_10hours_vs_recovery_6hours_ratio	Log 2 ratio of 10 hour recovery versus 6 hour recovery, Yellow: increased in 6 hour recovery. Green: increased in 10 hour recovery
Recovery_10hours_vs_recovery_6hours_FDR	False discovery rate (FDR) of 10 hour recovery versus 6 hour recovery
Recovery_10hours_vs_recovery_6hours_significance	Significant differences for 10 hour recovery versus 6 hour recovery, hour6: higher in 6 hour recovery, hour10: higher in 10 hour recovery, no: does not make significance cutoff, provided for ease of sorting
Recovery_10hours_vs_initial_encounter_ratio	Log 2 ratio of 10 hour recovery versus initial encounter, Yellow: increased in initial encounter. Green: increased in recovery
Recovery_10hours_vs_initial_encounter_FDR	False discovery rate (FDR) of 10 hour recovery versus initial encounter
Recovery_10hours_vs_initial_encounter_significance	Significant differences for 10 hour recovery versus initial encounter, initial: higher in initial encounter, recovery: higher in recovery, no: does not make significance cutoff, provided for ease of sorting
Recovery_15hours_vs_recovery_6hours_ratio	Log 2 ratio of 15 hour recovery versus 6 hour recovery, Yellow: increased in 6 hour recovery. Green: increased in 15 hour recovery
Recovery_15hours_vs_recovery_6hours_FDR	False discovery rate (FDR) of 15 hour recovery versus 6 hour recovery
Recovery_15hours_vs_recovery_6hours_significance	Significant differences for 15 hour recovery versus 6 hour recovery, hour6: higher in 6 hour recovery, hour15: higher in 15 hour recovery, no: does not make significance cutoff, provided for ease of sorting
Recovery_15hours_vs_initial_encounter_ratio	Log 2 ratio of 15 hour recovery versus initial encounter, Yellow: increased in initial encounter. Green: increased in recovery
Recovery_15hours_vs_initial_encounter_FDR	False discovery rate (FDR) of 15 hour recovery versus initial encounter
Recovery_15hours_vs_initial_encounter_significance	Significant differences for 15 hour recovery versus initial encounter, initial: higher in initial encounter, recovery: higher in recovery, no: does not make significance cutoff, provided for ease of sorting
Direction	transcriptional direction
McLean_product	Our current gene product annotation
NcLean_KEGG	Our current KEGG (1) gene number
McLean_COG	Our current category of orthologous gene COG designation
McLean_transport_group	Our current group assignment for predicted transporters, groups listed in paper
Alternative_locus_tag	an alternative locus tag
Genbank_RefSeq	Genbank (2) RefSeq id number
Genbank_RefSeq_protein_id	Genbank RefSeq protein id number
Genbank_RefSeq_product	Genbank RefSeq gene product annotation
Genbank_RefSeq_EC	Genbank RefSeq enzyme commision number
Genbank	Genbank Schaalia odontolytica strain XH001 sequence LLVT01000001 GI id number
Genbank_protein_id	Genbank sequence LLVT01000001 protein id number
Genbank_product	Genbank sequence LLVT01000001 prodcut annotation
Genbank_EC	Genbank sequence LLVT01000001 enzyme commission number
Prokka_id	Id number generated by Prokka (3)
Prokka_product	Prokka product annotation
Prokka_gene_name	Prokka gene name
Prokka_EC	Prokka enzyme commission number
PATRIC_id	PATRIC database (4) id number
PATRIC_product	PATRIC database gene product annotation
PATRIC_EC	PATRIC enzyme commission number
PATRIC_class	PATRIC general function(s) of predicted product
Seed_id	SEED (5) gene id number
Seed_product	SEED gene product annotation
Seed_EC	SEED enzyme commission number
eggNog_product	eggNOG (6) gene product annotation
eggNog_gene_name	eggNOG gene name
eggNog_EC	eggNOG enzyme commission number
eggNog_KEGG	eggNOG KEGG gene number
eggNog_KEGG_pathway	eggNOG KEGG pathway number
eggNog_KEGG_module	eggNOG KEGG module number
eggNog_KEGG_reaction	eggNOG KEGG reaction number
eggNog_KEGG_rclass	eggNOG KEGG reaction class number
eggNog_COG	eggNOG category of orthologous genes COG
eggNog_GO	eggNOG gene ontology
Uniprot_id	Uniprot (7) id number
Uniprot_product	Uniprot gene product annotation
Uniprot_gene_name	Uniprot gene name
Uniprot_EC	Uniprot enzyme commission number
Uniprot_GO_IDs	Uniprot gene ontology numbers
Uniprot_GO_names	Uniprot gene ontology names
Uniprot_subcellular_location	Uniprot predicted subcelluar location
Uniprot_Transmembrane	Uniprot prediction of transmembrane sequences
Descriptions of columns in the TM7x data and annotation file
Locus_Tag	Reference id number from Genbank sequence CP007496 and used as the master id for this analysis
Recovery_6hours_vs_initial_encounter_ratio	Log 2 ratio of 6 hour recovery versus initial encounter, Yellow: increased in initial encounter. Green: increased in recovery
Recovery_6hours_vs_initial_encounter_FDR	False discovery rate (FDR) of 6 hour recovery versus initial encounter
Recovery_6hours_vs_initial_encounter_significance	Significant differences for 6 hour recovery versus initial encounter, initial: higher in initial encounter, stable: higher in recovery, no: does not make significance cutoff, provided for ease of sorting
Recovery_10hours_vs_recovery_6hours_ratio	Log 2 ratio of 10 hour recovery versus 6 hour recovery, Yellow: increased in 6 hour recovery. Green: increased in 10 hour recovery
Recovery_10hours_vs_recovery_6hours_FDR	False discovery rate (FDR) of 10 hour recovery versus 6 hour recovery
Recovery_10hours_vs_recovery_6hours_significance	Significant differences for 10 hour recovery versus 6 hour recovery, hour6: higher in 6 hour recovery, hour10: higher in 10 hour recovery, no: does not make significance cutoff, provided for ease of sorting
Recovery_10hours_vs_initial_encounter_ratio	Log 2 ratio of 10 hour recovery versus initial encounter, Yellow: increased in initial encounter. Green: increased in 10 hour recovery
Recovery_10hours_vs_initial_encounter_FDR	False discovery rate (FDR) of 10 hour recovery versus initial encounter
Recovery_10hours_vs_initial_encounter_significance	Significant differences for 10 hour recovery versus initial encounter, initial: higher in initial encounter, hour10: higher in 10 hour recovery, no: does not make significance cutoff, provided for ease of sorting
Recovery_15hours_vs_recovery_6hours_ratio	Log 2 ratio of 15 hour recovery versus 6 hour recovery, Yellow: increased in 6 hour recovery. Green: increased in 15 hour recovery
Recovery_15hours_vs_recovery_6hours_FDR	False discovery rate (FDR) of 15 hour recovery versus 6 hour recovery
Recovery_15hours_vs_recovery_6hours_significance	Significant differences for 15 hour recovery versus 6 hour recovery, hour6: higher in 6 hour recovery, hour15: higher in 15 hour recovery, no: does not make significance cutoff, provided for ease of sorting
Recovery_15hours_vs_initial_encounter_ratio	Log 2 ratio of 15 hour recovery versus initial encounter, Yellow: increased in initial encounter. Green: increased in 15 hour recovery
Recovery_15hours_vs_initial_encounter_FDR	False discovery rate (FDR) of 15 hour recovery versus initial encounter
Recovery_15hours_vs_initial_encounter_significance	Significant differences for 15 hour recovery versus initial encounter, initial: higher in initial encounter, hour15: higher in 15 hour recovery, no: does not make significance cutoff, provided for ease of sorting
Locus Tag	Reference id number from Genbank sequence CP007496 and used as the master id for this analysis
min	Position on CP007496 sequence closest to sequence start site
max	Position on CP007496 sequence farthest from sequence start site
Direction	transcriptional direction
McLean_product	Our current gene product annotation
NcLean_KEGG	Our current KEGG (1) gene number
McLean_COG	Our current category of orthologous gene COG designation
McLean_transport_group	Our current group assignment for predicted transporters, groups listed in paper
Alternative_locus_tag	an alternative locus tag
Genbank_protein_id	Genbank sequence CP007496 protein id number
Genbank_product	Genbank sequence CP007496 prodcut annotation
PATRIC_id	PATRIC database (4) id number
PATRIC_product	PATRIC database gene product annotation
PATRIC_class	PATRIC general function(s) of predicted product
eggNog_product	eggNOG (6) gene product annotation
eggNog_gene_name	eggNOG gene name
eggNog_EC	eggNOG enzyme commission number
eggNog_KEGG	eggNOG KEGG gene number
eggNog_KEGG_pathway	eggNOG KEGG pathway number
eggNog_KEGG_module	eggNOG KEGG module number
eggNog_KEGG_reaction	eggNOG KEGG reaction number
eggNog_KEGG_rclass	eggNOG KEGG reaction class number
eggNog_COG	eggNOG category of orthologous genes COG
eggNog_GO	eggNOG gene ontology
(1) Kanehisa, M. and Goto, S. 2000. KEGG: Kyoto Encyclopedia of Genes and Genomes. Nucleic Acids Res. 28, 27-30.
(2) Clark, K., Karsch-Mizrachi, I., Lipman, D.J., Ostell, J., and Sayers, E.W. 2016. GenBank. Nucleic Acids Res. 44, D67-72. doi: 10.1093/nar/gkv1276.
(3) Seemann, T. 2014. Prokka: rapid prokaryotic genome annotation. Bioinformatics. 30, 2068-9. doi: 10.1093/bioinformatics/btu153.
(4) Davis, J.J., Wattam, A.R., Aziz, R.K., Brettin, T., Butler, R., Butler, R.M., Chlenski, P., Conrad, N., Dickerman, A., Dietrich, E.M., et al. 2020. The PATRIC Bioinformatics Resource Center: expanding data and analysis capabilities. Nucleic Acids Res. 48, D606-D612. doi: 10.1093/nar/gkz943.
(5) Overbeek, R., Begley, T., Butler, R.M., Choudhuri, J.V., Chuang, H.Y., Cohoon, M., de Crécy-Lagard, V., Diaz, N., Disz, T., Edwards, R., et al. 2005. The subsystems approach to genome annotation and its use in the project to annotate 1000 genomes. Nucleic Acids Res. 33, 5691-702. doi: 10.1093/nar/gki866.
(6) Huerta-Cepas, J., Szklarczyk, D., Heller, D., Hernández-Plaza, A., Forslund, S.K., Cook, H., Mende, D.R., Letunic, I., Rattei, T., Jensen, L.J., et al. 2019. eggNOG 5.0: a hierarchical, functionally and phylogenetically annotated orthology resource based on 5090 organisms and 2502 viruses. Nucleic Acids Res. 47, D309–D314. doi: 10.1093/nar/gky1085.
(7) The UniProt Consortium. 2021. UniProt: the universal protein knowledgebase in 2021. Nucleic Acids Res. 49, D1.

## Sheet: data_and_annotations
Locus_Tag	Recovery_6hours_vs_naive_ratio	Recovery_6hours_vs_naive_FDR	Recovery_6hours_vs_naive_significance	Recovery_6hours_vs_initial_encounter_ratio	Recovery_6hours_vs_initial_encounter_FDR	Recovery_6hours_vs_initial_encounter_significance	Recovery_10hours_vs_recovery_6hours_ratio	Recovery_10hours_vs_recovery_6hours_FDR	Recovery_10hours_vs_recovery_6hours_significance	Recovery_10hours_vs_initial_encounter_ratio	Recovery_10hours_vs_initial_encounter_FDR	Recovery_10hours_vs_initial_encounter_significance	Recovery_15hours_vs_recovery_6hours_ratio	Recovery_15hours_vs_recovery_6hours_FDR	Recovery_15hours_vs_6hours_significance	Recovery_15hours_vs_initial_encounter_significance	Recovery_15hours_vs_initial_encounter_FDR	Recovery_15hours_vs_initial_encounter_significance	Locus Tag	Direction	McLean_product	NcLean_KEGG	McLean_COG	McLean_transport_group	Alternative_locus_tag	Genbank_RefSeq	Genbank_RefSeq_protein_id	Genbank_RefSeq_product	Genbank_RefSeq_EC	Genbank	Genbank_protein_id	Genbank_product	Genbank_EC	Prokka_id	Prokka_product	Prokka_gene_name	Prokka_EC	PATRIC_id	PATRIC_product	PATRIC_EC	PATRIC_class	Seed_id	Seed_product	Seed_EC	eggNog_product	eggNog_gene_name	eggNog_EC	eggNog_KEGG	eggNog_KEGG_pathway
APY09_00020	-0.650842	2.51557e-06	decreased	-0.75621	2.07188e-07	initial	-0.218873	0.770224	no	-0.975787	3.75353e-09	initial	-0.0674815	0.768421	no	-0.824282	7.41609e-08	initial	APY09_00020	reverse	ABC transporter	K01421	S: Function Unknown		APY09_RS00010	GI:983397092	WP_060565633.1	ABC transporter		GI:960430892	KSW12793.1	ABC transporter		XH001_00002	Chromosome partition protein Smc	smc_1		fig|1660.4.peg.1				SEED:fig|1660.5.peg.1	FIG00356420: hypothetical protein		YhgE Pip domain protein	pip		K01421
APY09_00025	-0.684749	3.38572e-06	decreased	-0.627536	7.33671e-06	initial	-0.187325	0.940826	no	-0.816395	1.26659e-07	initial	-0.111315	0.611742	no	-0.74219	5.93694e-07	initial	APY09_00025	reverse	ABC transporter	K01421	S: Function Unknown		APY09_RS00015	GI:983397093	WP_060565634.1	ABC transporter		GI:960430893	KSW12794.1	ABC transporter		XH001_00003	Chromosome partition protein Smc	smc_2		fig|1660.4.peg.2				SEED:fig|1660.5.peg.2	Phage infection protein		YhgE Pip domain protein	pip		K01421
APY09_00030	-0.551183	0.000452706	decreased	-0.811593	4.25591e-06	initial	-0.194897	0.996721	no	-1.00827	1.66351e-07	initial	-0.154264	0.564112	no	-0.971103	3.80423e-07	initial	APY09_00030	reverse	SsrA binding protein	K03664	O: Post-translational modification, protein turnover, chaperone functions		APY09_RS00020	GI:489886655	WP_003790105.1	SsrA-binding protein		GI:960430894	KSW12795.1	SsrA-binding protein		XH001_00004	SsrA-binding protein	smpB		fig|1660.4.peg.3	tmRNA-binding protein SmpB		Stress Response, Defense, Virulence/ Protein Processing	SEED:fig|1660.5.peg.3	tmRNA-binding protein SmpB		the 2 termini fold to resemble tRNA(Ala) and it encodes a tag peptide , a short internal open reading frame. During trans-translation Ala- aminoacylated tmRNA acts like a tRNA, entering the A-site of stalled ribosomes, displacing the stalled mRNA. The ribosome then switches to translate the ORF on the tmRNA	smpB		K03664
APY09_00035	-0.586033	0.00842069	decreased	-1.10449	2.01614e-05	initial	-0.217207	0.996721	no	-1.32593	1.31502e-06	initial	-0.0425681	0.94421	no	-1.15359	1.06095e-05	initial	APY09_00035	reverse	peptidase M23		M: Cell wall/membrane/envelop biogenesis		APY09_RS00025	GI:983397094	WP_060565635.1	peptidase M23		GI:960430895	KSW12796.1	peptidase M23		XH001_00005	Murein DD-endopeptidase MepM	mepM_1	3.4.24.-	fig|1660.4.peg.4				SEED:fig|1660.5.peg.4	FIG00672196: hypothetical protein		Peptidase, M23
APY09_00040	-0.639017	0.0094945	decreased	-1.06468	0.000103234	initial	-0.116437	0.996721	no	-1.1837	2.5774e-05	initial	-0.0446782	0.950539	no	-1.11428	5.78818e-05	initial	APY09_00040	reverse	cell division protein FtsX	K09811,K09812	D: Cell cycle control and mitosis	other	APY09_RS00030	GI:983397095	WP_060565636.1	cell division protein FtsX		GI:960430896	KSW12797.1	cell division protein FtsX		XH001_00006	Cell division protein FtsX	ftsX		fig|1660.4.peg.5	Cell-division-associated, ABC-transporter-like signaling protein FtsX		Cellular Processes	SEED:fig|1660.5.peg.5	Cell division protein FtsX		Part of the ABC transporter FtsEX involved in cellular division	ftsX		K09811,K09812	ko02010,
APY09_00045	-0.682873	0.0140919	decreased	-1.17085	0.000154116	initial	-0.0743151	0.996721	no	-1.24709	6.42391e-05	initial	-0.102099	0.88876	no	-1.27704	5.50123e-05	initial	APY09_00045	reverse	cell division ATP-binding protein FtsE	K09811,K09812	D: Cell cycle control and mitosis		APY09_RS00035	GI:736442739	WP_034464661.1	cell division ATP-binding protein FtsE		GI:960430897	KSW12798.1	cell division ATP-binding protein FtsE		XH001_00007	Cell division ATP-binding protein FtsE	ftsE		fig|1660.4.peg.6	Cell-division-associated, ABC-transporter-like signaling protein FtsE		Cellular Processes	SEED:fig|1660.5.peg.6	Cell division transporter, ATP-binding protein FtsE (TC 3.A.5.1.1)		cell division ATP-binding protein FtsE	ftsE		K09811,K09812	ko02010,
APY09_00050	0.336448	0.0459209	no	-0.032697	0.85687	no	-0.0165951	0.996721	no	-0.0510601	0.771418	no	-0.0419744	0.927236	no	-0.076681	0.665545	no	APY09_00050	reverse	peptide chain release factor 2	K02836	J: Translation		APY09_RS00040	GI:983397096	WP_060565637.1	peptide chain release factor 2		GI:960430898	KSW12799.1	peptide chain release factor 2		XH001_00008	Peptide chain release factor 2	prfB		fig|1660.4.peg.7	Peptide chain release factor 2		Protein Processing	SEED:fig|1660.5.peg.7	Peptide chain release factor 2		Peptide chain release factor 2 directs the termination of translation in response to the peptide chain termination codons UGA and UAA	prfB		K02836
APY09_00055	1.60099	1.04384e-07	increased	1.78855	8.36327e-09	increased	-0.142225	0.996721	no	1.64249	2.02799e-08	recovery	-0.354309	0.323536	no	1.43378	1.59481e-07	recovery	APY09_00055	reverse	glutamate dehydrogenase	K00261,K00262	E: Amino Acid metabolism and transport		APY09_RS00045	GI:983397097	WP_060565638.1	glutamate dehydrogenase		GI:960430899	KSW12800.1	glutamate dehydrogenase	1.4.1.4	XH001_00009	NADP-specific glutamate dehydrogenase	gdhA	1.4.1.4	fig|1660.4.peg.8	NADP-specific glutamate dehydrogenase (EC 1.4.1.4)	1.4.1.4	Metabolism	SEED:fig|1660.5.peg.8	NADP-specific glutamate dehydrogenase (EC 1.4.1.4)	1.4.1.4	Belongs to the Glu Leu Phe Val dehydrogenases family	gdhA	1.4.1.3,1.4.1.4	K00261,K00262	ko00220,ko00250,ko00471,ko00910,ko01100,ko01200,ko04217,ko04964,
APY09_00060	-0.746735	0.0641603	no	-0.0149865	0.973981	no	0.166807	0.996721	no	0.151183	0.731478	no	0.141729	0.893122	no	0.128361	0.781398	no	APY09_00060	reverse	hypothetical protein		S: Function Unknown		APY09_RS00050	GI:983397098	WP_060565639.1	hypothetical protein		GI:960430900	KSW12801.1	hypothetical protein		XH001_00010	hypothetical protein			fig|1660.4.peg.9				SEED:fig|1660.5.peg.9	hypothetical protein
APY09_00065	-0.511818	0.210898	no	0.0678487	0.877472	no	0.260867	0.996721	no	0.32667	0.440302	no	0.120724	0.914165	no	0.186471	0.68417	no	APY09_00065	reverse	hypothetical protein		S: Function Unknown		APY09_RS00055	GI:983397099	WP_060565640.1	hypothetical protein		GI:960430901	KSW12802.1	1-hydroxy-2-methyl-2-(E)-butenyl 4-diphosphate synthase		XH001_00011	hypothetical protein			fig|1660.4.peg.10				SEED:fig|1660.5.peg.10	hypothetical protein
APY09_00070	-0.433504	0.281686	no	0.0141737	0.973981	no	0.147525	0.996721	no	0.158401	0.710354	no	0.0400556	0.981821	no	0.0553299	0.906522	no	APY09_00070	reverse	hypothetical protein		S: Function Unknown		APY09_RS00060	GI:983397100	WP_060565641.1	hypothetical protein		GI:960430902	KSW12803.1	ABC transporter		XH001_00012	hypothetical protein			fig|1660.4.peg.11				SEED:fig|1660.5.peg.11	conserved secreted protein		PFAM TadE family protein
APY09_00075	-0.30972	0.388048	no	0.355141	0.329027	no	0.116833	0.996721	no	0.472037	0.191921	no	0.225513	0.76018	no	0.575434	0.116566	no	APY09_00075	reverse	type II secretion system protein F	K12511	N: Cell motility U: Intracellular trafficing and secretion	other	APY09_RS00065	GI:983397101	WP_060565642.1	type II secretion system protein F		GI:960430903	KSW12804.1	type II secretion system protein F		XH001_00014	Bacterial type II secretion system protein F domain protein			fig|1660.4.peg.13	Type II/IV secretion system protein TadC, associated with Flp pilus assembly		Membrane Transport	SEED:fig|1660.5.peg.12	Type II/IV secretion system protein TadC, associated with Flp pilus assembly		Type II secretion system			K12511
APY09_00080	-0.458375	0.314455	no	0.430459	0.36508	no	0.0460984	0.996721	no	0.478285	0.317	no	0.100251	0.937643	no	0.526695	0.275987	no	APY09_00080	reverse	type II secretion system protein F	K12510	U: Intracellular trafficing and secretion	other	APY09_RS00070	GI:983397102	WP_060565643.1	type II secretion system protein F		GI:960430904	KSW12805.1	type II secretion system protein F		XH001_00015	hypothetical protein			fig|1660.4.peg.14	Flp pilus assembly protein TadB		Membrane Transport	SEED:fig|1660.5.peg.13	Flp pilus assembly protein TadB		Type II secretion system			K12510
APY09_00085	-0.603451	0.139347	no	-0.00147908	0.997256	no	0.124973	0.996721	no	0.123523	0.781698	no	0.173144	0.870567	no	0.166708	0.723411	no	APY09_00085	reverse	pilus assembly protein CpaF	K02283	U: Intracellular trafficing and secretion	other	APY09_RS00075	GI:983397103	WP_060565644.1	pilus assembly protein CpaF		GI:960430905	KSW12806.1	pilus assembly protein CpaF		XH001_00016	Putative conjugal transfer protein/MT3759			fig|1660.4.peg.15	Type II/IV secretion system ATP hydrolase TadA/VirB11/CpaF, TadA subfamily		Membrane Transport	SEED:fig|1660.5.peg.14	Type II/IV secretion system ATP hydrolase TadA/VirB11/CpaF, TadA subfamily		Type II IV secretion system protein	cpaF		K02283
APY09_00090	-0.409678	0.0237683	no	-0.313264	0.0792078	no	-0.166068	0.996721	no	-0.479235	0.00976524	no	-0.299287	0.347415	no	-0.607678	0.00217787	initial	APY09_00090	forward	phosphotransferase		S: Function Unknown		APY09_RS00080	GI:983397104	WP_060565645.1	phosphotransferase		GI:960430906	KSW12807.1	phosphotransferase		XH001_00017	Phosphotransferase enzyme family protein			fig|1660.4.peg.16				SEED:fig|1660.5.peg.15	Macrolide 2'-phosphotransferase		Psort location Cytoplasmic, score	mphA
APY09_00095	-0.297981	0.428063	no	-0.288352	0.436892	no	-0.0628941	0.996721	no	-0.354016	0.3439	no	-0.0612044	0.957408	no	-0.352896	0.360842	no	APY09_00095	reverse	hypothetical protein	K09153	S: Function Unknown		APY09_RS00085	GI:983397105	WP_060565646.1	hypothetical protein		GI:960430907	KSW12808.1	hypothetical protein		XH001_00018	hypothetical protein			fig|1660.4.peg.17				SEED:fig|1660.5.peg.16	FIG00761799: membrane protein		Uncharacterized conserved protein (DUF2304)	XK27_09090		K09153
APY09_00100	0.359367	0.0228228	no	0.0707757	0.66065	no	-0.0329088	0.996721	no	0.0366647	0.821584	no	-0.093103	0.777443	no	-0.0248209	0.888531	no	APY09_00100	reverse	glycosyl transferase family 2	K00786	S: Function Unknown		APY09_RS00090	GI:983397106	WP_060565647.1	glycosyl transferase family 2		GI:960430908	KSW12809.1	glycosyl transferase family 2		XH001_00019	Undecaprenyl-phosphate mannosyltransferase		2.4.1.54	fig|1660.4.peg.18				SEED:fig|1660.5.peg.17	Dolichol-phosphate mannosyltransferase (EC 2.4.1.83) in lipid-linked oligosaccharide synthesis cluster	2.4.1.83	Glycosyltransferase, group 2 family protein	ycbB		K00786
APY09_00105	0.626013	0.000384297	increased	0.28812	0.0721478	no	0.000940072	0.997167	no	0.287438	0.0685226	no	-0.0874335	0.816855	no	0.199416	0.204596	no	APY09_00105	reverse	glucose-1-phosphate thymidylyltransferase	K00973	H: Coenzyme metabolism		APY09_RS00095	GI:489886691	WP_003790141.1	glucose-1-phosphate thymidylyltransferase		GI:960430909	KSW12810.1	glucose-1-phosphate thymidylyltransferase		XH001_00020	Glucose-1-phosphate thymidylyltransferase	rmlA	2.7.7.24	fig|1660.4.peg.19	Glucose-1-phosphate thymidylyltransferase (EC 2.7.7.24)	2.7.7.24	Cell Envelope	SEED:fig|1660.5.peg.18	Glucose-1-phosphate thymidylyltransferase (EC 2.7.7.24)	2.7.7.24	Catalyzes the formation of dTDP-glucose, from dTTP and glucose 1-phosphate, as well as its pyrophosphorolysis	rfbA	2.7.7.24	K00973	ko00521,ko00523,ko00525,ko01130,
APY09_00110	0.575441	0.000487734	increased	0.441408	0.00454931	no	-0.0979406	0.996721	no	0.341726	0.0216935	no	-0.17627	0.528519	no	0.264106	0.0702139	no	APY09_00110	forward	dTDP-4-dehydrorhamnose 3,5-epimerase/reductate	K23987	M: Cell wall/membrane/envelop biogenesis		APY09_RS00100	GI:983397107	WP_060565648.1	dTDP-4-dehydrorhamnose reductase		GI:960430910	KSW12811.1	dTDP-4-dehydrorhamnose reductase		XH001_00021	putative dTDP-4-dehydrorhamnose 3,5-epimerase	rfbC	5.1.3.13	fig|1660.4.peg.21	dTDP-4-dehydrorhamnose 3,5-epimerase (EC 5.1.3.13) / dTDP-4-dehydrorhamnose reductase (EC 1.1.1.133)	1.1.1.133	Cell Envelope	SEED:fig|1660.5.peg.19	dTDP-4-dehydrorhamnose 3,5-epimerase (EC 5.1.3.13) / dTDP-4-dehydrorhamnose reductase (EC 1.1.1.133)	1.1.1.133	Catalyzes the reduction of dTDP-6-deoxy-L-lyxo-4- hexulose to yield dTDP-L-rhamnose	rmlC	1.1.1.133,5.1.3.13	K00067,K01790	ko00521,ko00523,ko01130,
APY09_00115	-0.383216	0.0412357	no	-0.331036	0.0779714	no	-0.00509002	0.996721	no	-0.339703	0.0727168	no	0.0581829	0.910954	no	-0.277679	0.152776	no	APY09_00115	reverse	phosphohydrolase	K04567,K06951	S: Function Unknown		APY09_RS00105	GI:983397108	WP_060565649.1	phosphohydrolase		GI:960430911	KSW12812.1	phosphohydrolase		XH001_00022	hypothetical protein			fig|1660.4.peg.22				SEED:fig|1660.5.peg.20	hypothetical protein		Metal dependent phosphohydrolases with conserved 'HD' motif.		6.1.1.6	K04567,K06951	ko00970,
APY09_00120	-0.234717	0.146707	no	-0.175356	0.27795	no	0.046901	0.996721	no	-0.128205	0.441715	no	0.126591	0.694075	no	-0.0512017	0.777883	no	APY09_00120	reverse	NUDIX hydrolase	K03574,K06889	F: Nucleotide metabolism and transport		APY09_RS00110	GI:983397109	WP_060565650.1	NUDIX hydrolase		GI:960430912	KSW12813.1	NUDIX hydrolase		XH001_00023	Nucleoside triphosphatase NudI	nudI	3.6.1.-	fig|1660.4.peg.23				SEED:fig|1660.5.peg.21	Nudix hydrolase family protein		NUDIX domain		3.6.1.55	K03574,K06889
APY09_00125	-0.270821	0.0547036	no	0.132498	0.346286	no	-0.0854865	0.996721	no	0.0439816	0.767857	no	-0.0776778	0.813439	no	0.0502455	0.749249	no	APY09_00125	reverse	magnesium transporter CorA	K03284	P: Inorganic ion transport and metabolism	other metal	APY09_RS00115	GI:983397110	WP_060565651.1	magnesium transporter CorA		GI:960430913	KSW12814.1	magnesium transporter CorA		XH001_00024	CorA-like Mg2 transporter protein			fig|1660.4.peg.24				SEED:fig|1660.5.peg.22	hypothetical protein		CorA-like Mg2+ transporter protein	corA		K03284
APY09_00130	-0.531056	0.00063094	decreased	-0.468732	0.00173256	no	0.190478	0.996721	no	-0.278719	0.0470238	no	0.470634	0.0308405	no	-0.00100862	0.993859	no	APY09_00130	reverse	cell surface protein	K01448	M: Cell wall/membrane/envelop biogenesis		APY09_RS00120	GI:983397111	WP_060565652.1	cell surface protein		GI:960430914	KSW12815.1	cell surface protein		XH001_00025	Sporulation-specific N-acetylmuramoyl-L-alanine amidase	cwlC	3.5.1.28	fig|1660.4.peg.25				SEED:fig|1660.5.peg.23	Choline binding protein A		Putative cell wall binding repeat		3.5.1.28	K01448	ko01503,
APY09_00135	-0.190996	0.290339	no	0.0553103	0.771332	no	0.0870609	0.996721	no	0.144505	0.438109	no	0.211722	0.506922	no	0.26478	0.151237	no	APY09_00135	reverse	glycosyl transferase family 1		M: Cell wall/membrane/envelop biogenesis		APY09_RS00125	GI:983397112	WP_060565653.1	glycosyl transferase family 1		GI:960430915	KSW12816.1	glycosyl transferase family 1		XH001_00026	putative glycosyl transferase			fig|1660.4.peg.26				SEED:fig|1660.5.peg.24	Glycosyl transferase, group 1		Glycosyltransferase Family 4	wbjE
APY09_00140	0.0392383	0.7737	no	0.179027	0.158075	no	-0.0141587	0.996721	no	0.165044	0.196018	no	-0.0797354	0.76925	no	0.0995213	0.464014	no	APY09_00140	reverse	UDP-N-acetyl-D-mannosaminuronic acid dehydrogenase	K02474	M: Cell wall/membrane/envelop biogenesis		APY09_RS00130	GI:983397113	WP_060565654.1	nucleotide sugar dehydrogenase		GI:960430916	KSW12817.1	nucleotide sugar dehydrogenase		XH001_00027	UDP-N-acetyl-D-glucosamine 6-dehydrogenase	wbpA	1.1.1.136	fig|1660.4.peg.27				SEED:fig|1660.5.peg.25	UDP-N-acetyl-D-mannosaminuronic acid dehydrogenase		Belongs to the UDP-glucose GDP-mannose dehydrogenase family	wecC	1.1.1.336	K02472,K02474	ko00520,ko05111,
APY09_00145	-0.140005	0.251449	no	0.0512252	0.683417	no	0.0266923	0.996721	no	0.0770334	0.540925	no	-0.00722254	0.992092	no	0.0398256	0.768961	no	APY09_00145	forward	glycosyl transferase family 1		M: Cell wall/membrane/envelop biogenesis		APY09_RS00135	GI:983397879	WP_060566392.1	glycosyl transferase family 1		GI:960431762	KSW13663.1	glycosyl transferase family 1		XH001_00028	putative glycosyl transferase			fig|1660.4.peg.28				SEED:fig|1660.5.peg.26	glycosyl transferase, group 1 family protein		Glycosyl transferases group 1	wbmJ
APY09_00150	0.0442205	0.732941	no	0.286437	0.021258	no	0.10634	0.996721	no	0.393534	0.00230812	no	0.110078	0.644245	no	0.393752	0.00282085	no	APY09_00150	reverse	polysaccharide biosynthesis protein		S: Function Unknown		APY09_RS00140	GI:983397114	WP_060565655.1	polysaccharide biosynthesis protein		GI:960430917	KSW12818.1	polysaccharide biosynthesis protein		XH001_00029	colanic acid exporter			fig|1660.4.peg.29				SEED:fig|1660.5.peg.27	O-antigen flippase Wzx		Polysaccharide biosynthesis protein	wzx
APY09_00155	0.0467255	0.710854	no	0.242862	0.0408029	no	0.0691366	0.996721	no	0.311965	0.00998676	no	0.0964968	0.674667	no	0.334689	0.00706223	no	APY09_00155	forward	glycosyl transferase family 1		M: Cell wall/membrane/envelop biogenesis		APY09_RS00145	GI:983397115	WP_060565656.1	glycosyl transferase family 1		GI:960430918	KSW12819.1	glycosyl transferase family 1		XH001_00030	Putative teichuronic acid biosynthesis glycosyltransferase TuaC	tuaC	2.4.-.-	fig|1660.4.peg.30				SEED:fig|1660.5.peg.28	Glycosyltransferase (EC 2.4.1.-)		Glycosyltransferase Family 4	pssS
APY09_00160	-0.0209675	0.905728	no	-0.0423535	0.803692	no	0.104173	0.996721	no	0.0635089	0.710354	no	0.135273	0.661125	no	0.0922515	0.596629	no	APY09_00160	reverse	dehydrogenase		S: Function Unknown		APY09_RS00150	GI:983397116	WP_060565657.1	dehydrogenase		GI:960430919	KSW12820.1	dehydrogenase		XH001_00031	Inositol 2-dehydrogenase/D-chiro-inositol 3-dehydrogenase	iolG_1	1.1.1.18	fig|1660.4.peg.31	NAD-dependent dehydrogenase (EC 1.1.1.18)	1.1.1.18		SEED:fig|1660.5.peg.29	NAD-dependent dehydrogenase (EC 1.1.1.18)	1.1.1.18	Oxidoreductase NAD-binding domain protein	MA20_07975
APY09_00165	0.0840823	0.649698	no	0.387292	0.0304096	no	0.20069	0.996721	no	0.587724	0.00168964	recovery	0.223998	0.470557	no	0.611391	0.00151956	recovery	APY09_00165	reverse	aminotransferase DegT		E: Amino Acid metabolism and transport		APY09_RS00155	GI:983397117	WP_060565658.1	aminotransferase DegT		GI:960430920	KSW12821.1	aminotransferase DegT		XH001_00032	UDP-2-acetamido-2-deoxy-3-oxo-D-glucuronate aminotransferase	wbpE	2.6.1.98	fig|1660.4.peg.32				SEED:fig|1660.5.peg.30	UDP-4-amino-4-deoxy-L-arabinose--oxoglutarate aminotransferase (EC 2.6.1.-)		Belongs to the DegT DnrJ EryC1 family	stsC
APY09_00170	-0.165888	0.311185	no	-0.193441	0.225577	no	-0.027981	0.996721	no	-0.222182	0.166985	no	0.0407	0.925523	no	-0.154229	0.359485	no	APY09_00170	reverse	acetylglucosamine-1-phosphate uridylyltransferase	K13018	S: Function Unknown		APY09_RS00160	GI:983397118	WP_060565659.1	acetylglucosamine-1-phosphate uridylyltransferase		GI:960430921	KSW12822.1	acetylglucosamine-1-phosphate uridylyltransferase		XH001_00033	UDP-2-acetamido-3-amino-2, 3-dideoxy-D-glucuronate N-acetyltransferase	wbpD	2.3.1.201	fig|1660.4.peg.33				SEED:fig|1660.5.peg.31	Acetyltransferase (EC 2.3.1.-)		Bacterial transferase hexapeptide repeat protein	wbpD	2.3.1.201	K13018	ko00520,
APY09_00175	-0.221511	0.0632338	no	-0.079523	0.519071	no	0.137453	0.996721	no	0.0547368	0.666385	no	0.273111	0.140025	no	0.18799	0.121232	no	APY09_00175	forward	glycosyl transferase		S: Function Unknown		APY09_RS00165	GI:983397119	WP_060565660.1	glycosyl transferase		GI:960430922	KSW12823.1	glycosyl transferase		XH001_00034	Undecaprenyl-phosphate mannosyltransferase		2.4.1.54	fig|1660.4.peg.34	Polyprenyl-phospho-N-acetylgalactosaminyl synthase PpgS		Cell Envelope	SEED:fig|1660.5.peg.32	Glycosyl transferase, family 2		Glycosyltransferase, group 2 family protein
APY09_00180	-0.245359	0.0869299	no	-0.333487	0.0214772	no	0.214735	0.996721	no	-0.117806	0.417965	no	0.390846	0.081922	no	0.0532971	0.734816	no	APY09_00180	forward	hypothetical protein	K09153	S: Function Unknown		APY09_RS00170	GI:983397120	WP_060565661.1	hypothetical protein		GI:960430923	KSW12824.1	hypothetical protein		XH001_00035	hypothetical protein			fig|1660.4.peg.35	Membrane protein Rv3632, enhances catalytic activity of PpgS		Cell Envelope	SEED:fig|1660.5.peg.33	POSSIBLE CONSERVED MEMBRANE PROTEIN		Uncharacterized conserved protein (DUF2304)			K09153
APY09_00185	-0.151304	0.47419	no	-0.224706	0.267633	no	-0.0325813	0.996721	no	-0.257906	0.197266	no	-0.0101627	0.992092	no	-0.239577	0.231328	no	APY09_00185	forward	transcriptional regulator		K: Transcription		APY09_RS00175	GI:983397121	WP_060565662.1	transcriptional regulator		GI:960430924	KSW12825.1	transcriptional regulator		XH001_00036	Putative transcriptional regulator YvhJ	yvhJ		fig|1660.4.peg.36	Cell envelope-associated transcriptional attenuator LytR-CpsA-Psr, subfamily A1		Regulation And Cell Signaling	SEED:fig|1660.5.peg.34	Cell envelope-associated transcriptional attenuator LytR-CpsA-Psr, subfamily A1 (as in PMID19099556)		Cell envelope-like function transcriptional attenuator common domain protein
APY09_00190	-0.359045	0.00875042	no	-0.275856	0.0374444	no	0.0383896	0.996721	no	-0.238472	0.0669668	no	0.1177	0.647136	no	-0.16128	0.217699	no	APY09_00190	forward	transcriptional regulator		K: Transcription		APY09_RS00180	GI:983397122	WP_060565663.1	transcriptional regulator		GI:960430925	KSW12826.1	transcriptional regulator		XH001_00037	Transcriptional regulator LytR	lytR_1		fig|1660.4.peg.37	Cell envelope-associated transcriptional attenuator LytR-CpsA-Psr, subfamily A1		Regulation And Cell Signaling	SEED:fig|1660.5.peg.35	Cell envelope-associated transcriptional attenuator LytR-CpsA-Psr, subfamily A1 (as in PMID19099556)		Cell envelope-like function transcriptional attenuator common domain protein	lytR2
APY09_00195	0.728384	8.10129e-07	increased	0.764161	2.47288e-07	increased	0.32412	0.359913	no	1.0863	8.90393e-10	recovery	0.369826	0.0326719	no	1.13212	5.04011e-10	recovery	APY09_00195	reverse	UDP-glucose 4-epimerase (EC 5.1.3.2)	K01784	M: Cell wall/membrane/envelop biogenesis		APY09_RS00185	GI:983397123	WP_060565664.1	UDP-glucose 4-epimerase GalE		GI:960430926	KSW12827.1	UDP-glucose 4-epimerase		XH001_00038	UDP-glucose 4-epimerase	galE	5.1.3.2	fig|1660.4.peg.38	UDP-glucose 4-epimerase (EC 5.1.3.2)	5.1.3.2	Metabolism	SEED:fig|1660.5.peg.36	UDP-glucose 4-epimerase (EC 5.1.3.2)	5.1.3.2	Belongs to the NAD(P)-dependent epimerase dehydratase family	galE	5.1.3.2	K01784	ko00052,ko00520,ko01100,
APY09_00200	1.06022	2.98127e-08	increased	1.54536	5.7424e-11	increased	0.418839	0.167219	no	1.9626	7.91716e-13	recovery	0.405607	0.0326719	no	1.94944	1.3495e-12	recovery	APY09_00200	reverse	purE	K01588	F: Nucleotide metabolism and transport		APY09_RS00190	GI:736443465	WP_034465368.1	5-(carboxyamino)imidazole ribonucleotide mutase		GI:960430927	KSW12828.1	phosphoribosylaminoimidazole carboxylase		XH001_00039	N5-carboxyaminoimidazole ribonucleotide mutase	purE	5.4.99.18	fig|1660.4.peg.39	N5-carboxyaminoimidazole ribonucleotide mutase (EC 5.4.99.18)	5.4.99.18	Metabolism	SEED:fig|1660.5.peg.37	Phosphoribosylaminoimidazole carboxylase catalytic subunit (EC 4.1.1.21)	4.1.1.21	Catalyzes the conversion of N5-carboxyaminoimidazole ribonucleotide (N5-CAIR) to 4-carboxy-5-aminoimidazole ribonucleotide (CAIR)	purE	5.4.99.18	K01588	ko00230,ko01100,ko01110,ko01130,
APY09_00205	1.11531	6.18536e-10	increased	1.31968	1.69378e-11	increased	0.397695	0.110736	no	1.71628	1.55185e-13	recovery	0.355033	0.0319454	no	1.67231	2.84886e-13	recovery	APY09_00205	reverse	purK	K01589	F: Nucleotide metabolism and transport		APY09_RS00195	GI:983397880	WP_060566393.1	5-(carboxyamino)imidazole ribonucleotide synthase		GI:960431763	KSW13664.1	phosphoribosylaminoimidazole carboxylase		XH001_00040	N5-carboxyaminoimidazole ribonucleotide synthase	purK	6.3.4.18	fig|1660.4.peg.40	N5-carboxyaminoimidazole ribonucleotide synthase (EC 6.3.4.18)	6.3.4.18	Metabolism	SEED:fig|1660.5.peg.38	Phosphoribosylaminoimidazole carboxylase ATPase subunit (EC 4.1.1.21)	4.1.1.21	Catalyzes the ATP-dependent conversion of 5- aminoimidazole ribonucleotide (AIR) and HCO(3)(-) to N5- carboxyaminoimidazole ribonucleotide (N5-CAIR)	purK	6.3.4.18	K01589	ko00230,ko01100,ko01110,ko01130,
APY09_00210	1.23419	3.12152e-08	increased	1.56537	2.84608e-10	increased	0.398276	0.507448	no	1.96345	5.90178e-12	recovery	0.340569	0.159341	no	1.90409	9.05766e-12	recovery	APY09_00210	reverse	histidine kinase	K02484,K07637,K07643,K07645,K07649,K07653	T: Signal Transduction		APY09_RS00200	GI:983397124	WP_060565665.1	histidine kinase		GI:960430928	KSW12829.1	histidine kinase		XH001_00041	Sensor-type histidine kinase PrrB	prrB	2.7.13.3	fig|1660.4.peg.41				SEED:fig|1660.5.peg.39	Putative two-component system sensor kinase		ATPase histidine kinase DNA gyrase B HSP90 domain protein	qseC	2.7.13.3	K02484,K07637,K07643,K07645,K07649,K07653	ko01503,ko02020,ko02024,
APY09_00215	1.26484	1.37841e-08	increased	1.26249	5.83629e-09	increased	0.157708	0.996721	no	1.42032	6.78895e-10	recovery	0.00828174	0.992092	no	1.27026	3.54878e-09	recovery	APY09_00215	reverse	DNA-binding response regulator		K: Transcription		APY09_RS00205	GI:489890968	WP_003794418.1	DNA-binding response regulator		GI:960430929	KSW12830.1	two-component system response regulator		XH001_00042	Sensory transduction protein regX3	regX3		fig|1660.4.peg.42				SEED:fig|1660.5.peg.40	putative two-component system response regulator		Response regulator receiver domain protein
APY09_00220	0.633563	3.71428e-05	increased	0.947408	9.57866e-08	increased	0.314632	0.587655	no	1.26105	8.9064e-10	recovery	0.362631	0.0715103	no	1.3089	5.30769e-10	recovery	APY09_00220	reverse	cyclase	K01768	T: Signal Transduction		APY09_RS00210	GI:983397125	WP_060565666.1	cyclase		GI:960430930	KSW12831.1	cyclase		XH001_00043	pH-sensitive adenylate cyclase		4.6.1.1	fig|1660.4.peg.43	Adenylate cyclase (EC 4.6.1.1)	4.6.1.1		SEED:fig|1660.5.peg.41	Adenylate cyclase (EC 4.6.1.1)	4.6.1.1	Adenylate guanylate cyclase catalytic domain protein	cya	4.6.1.1	K01768	ko00230,ko02025,ko04113,ko04213,
APY09_00225	0.125987	0.610996	no	0.636918	0.0104756	increased	0.0765128	0.996721	no	0.713811	0.00478479	recovery	-0.0571873	0.926952	no	0.577472	0.0231645	recovery	APY09_00225	forward	septum formation protein Maf	K00014,K03215,K06287	D: Cell cycle control and mitosis		APY09_RS00215	GI:983397126	WP_060565667.1	septum formation protein Maf		GI:960430931	KSW12832.1	septum formation protein Maf		XH001_00044	Septum formation protein Maf	maf		fig|1660.4.peg.44	Septum formation protein Maf		Cellular Processes	SEED:fig|1660.5.peg.42	Septum formation protein Maf		Maf-like protein	maf	1.1.1.25,2.1.1.190	K00014,K03215,K06287	ko00400,ko01100,ko01110,ko01130,ko01230,
APY09_00230	-0.0845809	0.525183	no	-0.685241	1.06913e-05	initial	-0.113372	0.996721	no	-0.800346	1.02346e-06	initial	-0.0980246	0.694075	no	-0.786177	1.43925e-06	initial	APY09_00230	forward	2,3,4,5-tetrahydropyridine-2,6-dicarboxylate N-succinyltransferase (EC 2.3.1.117) dapD	K00674	E: Amino Acid metabolism and transport		APY09_RS00220	GI:983397127	WP_060565668.1	2,3,4,5-tetrahydropyridine-2,6-dicarboxylate N-succinyltransferase		GI:960430932	KSW12833.1	2,3,4,5-tetrahydropyridine-2,6-dicarboxylate N-succinyltransferase		XH001_00045	2,3,4,5-tetrahydropyridine-2,6-dicarboxylate N-succinyltransferase	dapD	2.3.1.117	fig|1660.4.peg.45	2,3,4,5-tetrahydropyridine-2,6-dicarboxylate N-succinyltransferase (EC 2.3.1.117)	2.3.1.117	Metabolism	SEED:fig|1660.5.peg.43	2,3,4,5-tetrahydropyridine-2,6-dicarboxylate N-succinyltransferase (EC 2.3.1.117)	2.3.1.117	Catalyzes the conversion of the cyclic tetrahydrodipicolinate (THDP) into the acyclic N-succinyl-L-2- amino-6-oxopimelate using succinyl-CoA	dapD	2.3.1.117	K00674	ko00300,ko01100,ko01120,ko01230,
APY09_00235	0.389005	0.00199895	no	0.644852	6.24017e-06	increased	-0.0987088	0.996721	no	0.544863	4.49882e-05	recovery	-0.27309	0.135142	no	0.369593	0.00231908	no	APY09_00235	reverse	Succinyldiaminopimelate transaminase (EC 2.6.1.17)	K00821	E: Amino Acid metabolism and transport		APY09_RS00225	GI:983397128	WP_060565669.1	succinyldiaminopimelate transaminase		GI:960430933	KSW12834.1	succinyldiaminopimelate transaminase	2.6.1.17	XH001_00046	LL-diaminopimelate aminotransferase	dapL	2.6.1.83	fig|1660.4.peg.46	N-succinyl-L,L-diaminopimelate aminotransferase (EC 2.6.1.17), type 2	2.6.1.17	Metabolism	SEED:fig|1660.5.peg.44	N-succinyl-L,L-diaminopimelate aminotransferase alternative (EC 2.6.1.17)	2.6.1.17	Aminotransferase	dapC
APY09_00240	-0.182663	0.374906	no	0.174671	0.378063	no	0.0568116	0.996721	no	0.230064	0.242002	no	0.0226224	0.975777	no	0.195354	0.330669	no	APY09_00240	reverse	ferredoxin	K05524	C: Energy production and conversion		APY09_RS00230	GI:489886758	WP_003790208.1	ferredoxin		GI:960430934	KSW12835.1	ferredoxin		XH001_00047	Ferredoxin			fig|1660.4.peg.47				SEED:fig|1660.5.peg.45	4Fe-4S ferredoxin, iron-sulfur binding		ferredoxin	fdxA		K05524
APY09_00245	0.0815147	0.714926	no	-0.217679	0.290499	no	-0.00431692	0.996721	no	-0.223496	0.284597	no	0.0725768	0.891877	no	-0.142514	0.516695	no	APY09_00245	forward	hypothetical protein		S: Function Unknown		APY09_RS00235	GI:983397129	WP_060565670.1	hypothetical protein		GI:960430935	KSW12836.1	2-hydroxymuconic semialdehyde dehydrogenase		XH001_00048	hypothetical protein			fig|1660.4.peg.48				SEED:fig|1660.5.peg.46	hypothetical protein
APY09_00250	0.727293	8.91811e-05	increased	0.556896	0.00124542	increased	-0.051361	0.996721	no	0.505002	0.00249228	recovery	-0.0249523	0.965496	no	0.528396	0.00169387	recovery	APY09_00250	reverse	GTP-binding protein TypA	K06207	T: Signal Transduction		APY09_RS00240	GI:983397130	WP_060565671.1	GTP-binding protein TypA		GI:960430936	KSW12837.1	GTP-binding protein TypA		XH001_00049	GTP-binding protein TypA/BipA	typA		fig|1660.4.peg.49	GTP-binding protein TypA/BipA		Protein Processing	SEED:fig|1660.5.peg.47	GTP-binding protein TypA/BipA		GTP-binding protein TypA	typA		K06207
APY09_00255	-0.238872	0.178608	no	-0.236087	0.176665	no	-0.155914	0.996721	no	-0.392691	0.0271598	no	-0.311058	0.287593	no	-0.550807	0.00374409	initial	APY09_00255	forward	D-hexose-6-phosphate mutarotase	K01687,K01792	G: Carbohydrate metabolism and transport		APY09_RS00245	GI:983397131	WP_060565672.1	D-hexose-6-phosphate mutarotase		GI:960430937	KSW12838.1	D-hexose-6-phosphate mutarotase		XH001_00050	Putative glucose-6-phosphate 1-epimerase	yeaD	5.1.3.15	fig|1660.4.peg.50				SEED:fig|1660.5.peg.48	Aldose 1-epimerase family protein YeaD		Belongs to the glucose-6-phosphate 1-epimerase family	yeaD	4.2.1.9,5.1.3.15	K01687,K01792	ko00010,ko00290,ko00770,ko01100,ko01110,ko01120,ko01130,ko01210,ko01230,
APY09_00260	-0.590522	0.00338656	decreased	-0.841856	0.000106243	initial	-0.0781435	0.996721	no	-0.919904	4.30454e-05	initial	-0.0843168	0.870567	no	-0.930148	5.48257e-05	initial	APY09_00260	forward	acyltransferase		I: Lipid metabolism		APY09_RS00250	GI:983397132	WP_060565673.1	acyltransferase		GI:960430938	KSW12839.1	acyltransferase		XH001_00051	Acyltransferase			fig|1660.4.peg.51				SEED:fig|1660.5.peg.49	phospholipid/glycerol acyltransferase		Acyltransferase	plsC2
APY09_00265	-0.636069	0.00154368	decreased	-0.781926	0.000190367	initial	-0.0350482	0.996721	no	-0.817202	0.000124542	initial	-0.00590119	0.992092	no	-0.79208	0.00023123	initial	APY09_00265	forward	hypothetical protein		S: Function Unknown		APY09_RS00255	GI:983397133	WP_060565674.1	hypothetical protein		GI:960430939	KSW12840.1	hypothetical protein		XH001_00052	hypothetical protein			fig|1660.4.peg.52				SEED:fig|1660.5.peg.50	hypothetical protein
APY09_00270	0.124068	0.312731	no	0.479805	0.000260712	no	0.0348841	0.996721	no	0.513294	0.000113468	recovery	-0.0200956	0.955481	no	0.457192	0.000459904	no	APY09_00270	reverse	glnA	K01915	E: Amino Acid metabolism and transport		APY09_RS00260	GI:736495552	WP_034511742.1	glutamine synthetase		GI:960430940	KSW12841.1	glutamine synthetase		XH001_00053	Glutamine synthetase	glnA_1	6.3.1.2	fig|1660.4.peg.53	Glutamine synthetase type I (EC 6.3.1.2)	6.3.1.2	Metabolism	SEED:fig|1660.5.peg.51	Glutamine synthetase type I (EC 6.3.1.2)	6.3.1.2	Glutamate--ammonia ligase, catalytic domain protein	glnA	6.3.1.2	K01915	ko00220,ko00250,ko00630,ko00910,ko01100,ko01120,ko01230,ko02020,ko04217,ko04724,ko04727,
APY09_00275	0.760559	5.35375e-05	increased	-0.0681913	0.682572	no	-0.140256	0.996721	no	-0.209657	0.190034	no	-0.199898	0.48153	no	-0.27422	0.0929795	no	APY09_00275	forward	hexA is APY09_01420 or APY09_00275	K12373	G: Carbohydrate metabolism and transport		APY09_RS00265	GI:983397134	WP_060565675.1	glycosyl hydrolase family 20		GI:960430941	KSW12842.1	glycosyl hydrolase family 20		XH001_00054	Beta-hexosaminidase	exo I_1	3.2.1.52	fig|1660.4.peg.54	Beta-hexosaminidase (EC 3.2.1.52)	3.2.1.52		SEED:fig|1660.5.peg.52	Beta-hexosaminidase (EC 3.2.1.52)	3.2.1.52	Glycosyl hydrolase family 20, catalytic domain protein	hexA	3.2.1.52	K12373	ko00511,ko00513,ko00520,ko00531,ko00603,ko00604,ko01100,ko04142,
APY09_00280	-0.0475571	0.927726	no	-0.530301	0.27151	no	-0.21746	0.996721	no	-0.749172	0.115157	no	-0.0987343	0.943531	no	-0.631682	0.189531	no	APY09_00280	reverse	MerR family transcriptional regulator		K: Transcription		APY09_RS00270	GI:983397135	WP_060565676.1	MerR family transcriptional regulator		GI:960430942	KSW12843.1	hypothetical protein		XH001_00055	HTH-type transcriptional regulator AdhR	adhR_1		fig|1660.4.peg.55				SEED:fig|1660.5.peg.53	Transcriptional regulator, MerR family		helix_turn_helix, mercury resistance
APY09_00285	-0.818937	0.0174829	decreased	-0.360631	0.298906	no	-0.336853	0.996721	no	-0.699676	0.0528741	no	-0.0264701	0.992092	no	-0.39088	0.282748	no	APY09_00285	reverse	N-acetyltransferase		K: Transcription		APY09_RS00275	GI:736443536	WP_034465439.1	N-acetyltransferase		GI:960431764	KSW13665.1	GNAT family acetyltransferase		XH001_00056	hypothetical protein			fig|1660.4.peg.56				SEED:fig|1660.5.peg.54	hypothetical protein		Acetyltransferase (GNAT) family
APY09_00290	-0.168108	0.124924	no	-0.0708581	0.524235	no	0.108012	0.996721	no	0.035942	0.75048	no	0.222084	0.189013	no	0.148301	0.17137	no	APY09_00290	forward	hypothetical protein		C: Energy production and conversion		APY09_RS00280	GI:983397136	WP_060565677.1	hypothetical protein		GI:960430943	KSW12844.1	hypothetical protein		XH001_00057	hypothetical protein			fig|1660.4.peg.57				SEED:fig|1660.5.peg.55	Signal recognition particle receptor protein FtsY (=alpha subunit) (TC 3.A.5.1.1)		S-acyltransferase activity
APY09_00295	-0.109127	0.430391	no	-0.218345	0.101489	no	-0.0553877	0.996721	no	-0.27479	0.0397397	no	-0.0297074	0.938107	no	-0.250774	0.0630684	no	APY09_00295	reverse	EcsC family protein		S: Function Unknown		APY09_RS00285	GI:983397137	WP_060565678.1	EcsC family protein		GI:960430944	KSW12845.1	EcsC family protein		XH001_00058	EcsC protein family protein			fig|1660.4.peg.58				SEED:fig|1660.5.peg.56	EcsC family protein		EcsC protein family
APY09_00300	-0.154526	0.29594	no	-0.428359	0.00425437	no	-0.140501	0.996721	no	-0.571145	0.000363086	initial	-0.0747727	0.831329	no	-0.506644	0.00141605	initial	APY09_00300	reverse	EcsC family protein		S: Function Unknown		APY09_RS00290	GI:983397881	WP_060566394.1	EcsC family protein		GI:960431765	KSW13666.1	EcsC family protein		XH001_00059	EcsC protein family protein			fig|1660.4.peg.59				SEED:fig|1660.5.peg.57	EcsC family protein		EcsC protein family
APY09_00305	-0.00375917	0.984042	no	-0.267366	0.13571	no	0.0906159	0.996721	no	-0.178046	0.325204	no	0.114088	0.767306	no	-0.157608	0.395064	no	APY09_00305	forward	YbjN domain-containing protein		S: Function Unknown		APY09_RS00295	GI:880906322	WP_048672179.1	YbjN domain-containing protein		GI:960430945	KSW12846.1	hypothetical protein		XH001_00060	hypothetical protein			fig|1660.4.peg.60				SEED:fig|1660.5.peg.58	hypothetical protein		Putative bacterial sensory transduction regulator
APY09_00310	-0.100502	0.418503	no	-0.422398	0.00108407	no	0.184586	0.996721	no	-0.238893	0.0466054	no	0.38473	0.0345709	no	-0.0411549	0.755852	no	APY09_00310	reverse	alpha-amylase	K01176	G: Carbohydrate metabolism and transport		APY09_RS00300	GI:983397138	WP_060565679.1	alpha-amylase		GI:960430946	KSW12847.1	alpha-amylase		XH001_00061	Alpha-amylase precursor	amyS	3.2.1.1	fig|1660.4.peg.61	Cytoplasmic alpha-amylase (EC 3.2.1.1)	3.2.1.1		SEED:fig|1660.5.peg.59	Cytoplasmic alpha-amylase (EC 3.2.1.1)	3.2.1.1	Psort location Extracellular, score	amyA	3.2.1.1	K01176	ko00500,ko01100,ko04973,
APY09_00315	0.657184	0.000867709	increased	0.595336	0.00204251	increased	0.291546	0.956942	no	0.88378	3.09324e-05	recovery	0.475946	0.0722287	no	1.06175	3.31317e-06	recovery	APY09_00315	reverse	hypothetical protein		S: Function Unknown		APY09_RS00305	GI:983397882	WP_060566395.1	hypothetical protein		GI:960431766	KSW13667.1	hypothetical protein		XH001_00062	hypothetical protein			fig|1660.4.peg.62				SEED:fig|1660.5.peg.60	hypothetical protein		EcsC protein family	XK26_04895
APY09_00320	-0.37679	0.126025	no	-0.665328	0.00755041	initial	0.253821	0.996721	no	-0.407145	0.0874181	no	0.497622	0.18828	no	-0.176902	0.477653	no	APY09_00320	reverse	hypothetical protein		S: Function Unknown		APY09_RS00310	GI:983397139	WP_060565680.1	hypothetical protein		GI:960430947	KSW12848.1	hypothetical protein		XH001_00065	hypothetical protein			fig|1660.4.peg.66				SEED:fig|1660.5.peg.61	hypothetical protein
APY09_00325	0.0483751	0.862045	no	0.349782	0.181058	no	0.118128	0.996721	no	0.470553	0.0718093	no	0.160702	0.764603	no	0.499644	0.0619465	no	APY09_00325	reverse	ribonuclease		S: Function Unknown		APY09_RS00315	GI:983397140	WP_060565681.1	ribonuclease		GI:960430948	KSW12849.1	ribonuclease		XH001_00066	Ribonuclease VapC32		3.1.-.-	fig|1660.4.peg.67				SEED:fig|1660.5.peg.62	PIN domain protein		Toxic component of a toxin-antitoxin (TA) module. An RNase	vapC
APY09_00330	0.261719	0.318834	no	0.462708	0.0770404	no	-0.00739546	0.996721	no	0.456013	0.0828721	no	-0.014921	0.992092	no	0.433752	0.109654	no	APY09_00330	reverse	DUF2191 domain-containing protein		K: Transcription		APY09_RS00320	GI:983397883	WP_060566396.1	DUF2191 domain-containing protein		GI:960431767	KSW13668.1	antitoxin						fig|1660.4.peg.68				SEED:fig|1660.5.peg.63	hypothetical protein		Bacterial antitoxin of type II TA system, VapB
APY09_00335	-0.237725	0.141633	no	0.120957	0.452754	no	0.147396	0.996721	no	0.266901	0.0872988	no	0.25076	0.347415	no	0.371952	0.0191391	no	APY09_00335	forward	Interacts with DNA		L: Replication and repair		APY09_RS00325	GI:983397141	WP_060565682.1	recombinase		GI:960430949	KSW12850.1	recombinase		XH001_00069	DNA-invertase hin	hin		fig|1660.4.peg.71				SEED:fig|1660.5.peg.64	Probable phiRv1 integrase		Resolvase, N terminal domain
APY09_00340	-0.181983	0.160119	no	-0.164176	0.202183	no	0.283546	0.676211	no	0.117292	0.36587	no	0.343188	0.0811186	no	0.172318	0.183232	no	APY09_00340	forward	hypothetical protein		S: Function Unknown		APY09_RS00330	GI:983397142	WP_060565683.1	hypothetical protein		GI:960430950	KSW12851.1	hypothetical protein		XH001_00070	hypothetical protein			fig|1660.4.peg.72				SEED:fig|1660.5.peg.65	hypothetical protein
APY09_00345	1.75454	5.66382e-05	increased	2.69622	6.74303e-08	increased	0.446354	0.996721	no	3.14198	5.69899e-09	recovery	0.436825	0.575717	no	3.13341	5.91683e-09	recovery	APY09_00345	forward	DNA primase	K06919	S: Function Unknown		APY09_RS00335	GI:983397143	WP_060565684.1	DNA primase		GI:960430951	KSW12852.1	DNA primase		XH001_00072	hypothetical protein			fig|1660.4.peg.74				SEED:fig|1660.5.peg.66	DNA primase/helicase, phage-associated		cog cog3378			K06919
APY09_00350	1.54998	7.11316e-05	increased	2.64037	1.11924e-07	increased	0.572137	0.919893	no	3.21171	4.63965e-09	recovery	0.638979	0.219069	no	3.27898	3.90383e-09	recovery	APY09_00350	forward	hypothetical protein		S: Function Unknown		APY09_RS00340	GI:983397884	WP_060566397.1	hypothetical protein		GI:960431768	KSW13669.1	hypothetical protein		XH001_00073	hypothetical protein			fig|1660.4.peg.75				SEED:fig|1660.5.peg.67	hypothetical protein
APY09_00355	0.143142	0.488931	no	-0.118126	0.569879	no	0.0502582	0.996721	no	-0.069847	0.739573	no	0.0790339	0.884975	no	-0.0424008	0.849104	no	APY09_00355	reverse	GTP-binding protein	K06942	J: Translation		APY09_RS00345	GI:983397144	WP_060565685.1	GTP-binding protein		GI:960430952	KSW12853.1	GTP-binding protein		XH001_00074	Ribosome-binding ATPase YchF	ychF		fig|1660.4.peg.76	GTP-binding and nucleic acid-binding protein YchF		Protein Processing	SEED:fig|1660.5.peg.68	GTP-binding and nucleic acid-binding protein YchF		ATPase that binds to both the 70S ribosome and the 50S ribosomal subunit in a nucleotide-independent manner	ychF		K06942
APY09_00360	0.452061	0.0405729	no	0.802423	0.000638885	increased	0.220638	0.996721	no	1.02225	4.30555e-05	recovery	0.215689	0.622632	no	1.01668	4.85738e-05	recovery	APY09_00360	reverse	4-hydroxy-3-methylbut-2-enyl diphosphate reductase	K00945,K02945,K03527	I: Lipid metabolism M: Cell wall/membrane/envelop biogenesis		APY09_RS00350	GI:983397145	WP_060565686.1	4-hydroxy-3-methylbut-2-enyl diphosphate reductase		GI:960430953	KSW12854.1	4-hydroxy-3-methylbut-2-enyl diphosphate reductase		XH001_00075	4-hydroxy-3-methylbut-2-enyl diphosphate reductase	ispH	1.17.1.2	fig|1660.4.peg.77	4-hydroxy-3-methylbut-2-enyl diphosphate reductase (EC 1.17.7.4)		Metabolism	SEED:fig|1660.5.peg.69	4-hydroxy-3-methylbut-2-enyl diphosphate reductase (EC 1.17.1.2)	1.17.1.2	Catalyzes the conversion of 1-hydroxy-2-methyl-2-(E)- butenyl 4-diphosphate (HMBPP) into a mixture of isopentenyl diphosphate (IPP) and dimethylallyl diphosphate (DMAPP). Acts in the terminal step of the DOXP MEP pathway for isoprenoid precursor biosynthesis	ispH	1.17.7.4,2.7.4.25	K00945,K02945,K03527	ko00240,ko00900,ko01100,ko01110,ko01130,ko03010,
APY09_00365	-0.113843	0.648251	no	0.420935	0.0678719	no	0.247808	0.996721	no	0.667358	0.00502403	recovery	0.268573	0.540848	no	0.686951	0.00424736	recovery	APY09_00365	forward	exodeoxyribonuclease VII large subunit	K03601	L: Replication and repair		APY09_RS00355	GI:983397885	WP_060566398.1	exodeoxyribonuclease VII large subunit		GI:960431769	KSW13670.1	exodeoxyribonuclease VII large subunit		XH001_00076	Exodeoxyribonuclease 7 large subunit	xseA	3.1.11.6	fig|1660.4.peg.78	Exodeoxyribonuclease VII large subunit (EC 3.1.11.6)		DNA Processing	SEED:fig|1660.5.peg.70	Exodeoxyribonuclease VII large subunit (EC 3.1.11.6)	3.1.11.6	Bidirectionally degrades single-stranded DNA into large acid-insoluble oligonucleotides, which are then degraded further into small acid-soluble oligonucleotides	xseA	3.1.11.6	K03601	ko03430,
APY09_00370	-0.233687	0.382516	no	0.48928	0.0728011	no	0.257125	0.996721	no	0.744239	0.00748114	recovery	0.235664	0.647136	no	0.721511	0.0104513	recovery	APY09_00370	forward	exodeoxyribonuclease VII small subunit	K03602	L: Replication and repair		APY09_RS00360	GI:736443523	WP_034465426.1	exodeoxyribonuclease VII small subunit		GI:960430954	KSW12855.1	exodeoxyribonuclease VII		XH001_00077	exodeoxyribonuclease VII small subunit			fig|1660.4.peg.79	Exodeoxyribonuclease VII small subunit (EC 3.1.11.6)		DNA Processing	SEED:fig|1660.5.peg.71	Exodeoxyribonuclease VII small subunit (EC 3.1.11.6)	3.1.11.6	Bidirectionally degrades single-stranded DNA into large acid-insoluble oligonucleotides, which are then degraded further into small acid-soluble oligonucleotides	xseB	3.1.11.6	K03602	ko03430,
APY09_00375	-0.108106	0.43606	no	0.123496	0.35462	no	0.0827552	0.996721	no	0.204776	0.118361	no	0.0471888	0.891877	no	0.167981	0.207435	no	APY09_00375	forward	some kind of kinase		G: Carbohydrate metabolism and transport		APY09_RS00365	GI:983397146	WP_060565687.1	ribokinase		GI:960430955	KSW12856.1	ribokinase		XH001_00078	5-dehydro-2-deoxygluconokinase	iolC_1	2.7.1.92	fig|1660.4.peg.80	Fructokinase (EC 2.7.1.4)	2.7.1.4		SEED:fig|1660.5.peg.72	Fructokinase (EC 2.7.1.4)	2.7.1.4	Kinase, PfkB family	cscK	2.7.1.4	K00847	ko00051,ko00500,ko00520,ko01100,
APY09_00380	-0.0349911	0.845473	no	0.388307	0.0194301	no	0.0810255	0.996721	no	0.467738	0.0056167	no	0.0185579	0.975777	no	0.402152	0.0168452	no	APY09_00380	reverse	isoprenyl transferase	K00806,K12503	H: Coenzyme metabolism		APY09_RS00370	GI:983397147	WP_060565688.1	isoprenyl transferase		GI:960430956	KSW12857.1	UDP pyrophosphate synthase		XH001_00079	(2Z,6E)-farnesyl diphosphate synthase		2.5.1.68	fig|1660.4.peg.81	(2E,6Z)-farnesyl diphosphate synthase (EC 2.5.1.68)	2.5.1.68		SEED:fig|1660.5.peg.73	(2E,6Z)-farnesyl diphosphate synthase (EC 2.5.1.68)	2.5.1.68	Catalyzes the condensation of isopentenyl diphosphate (IPP) with allylic pyrophosphates generating different type of terpenoids	uppS	2.5.1.31,2.5.1.68	K00806,K12503	ko00900,ko01110,
APY09_00385	0.212611	0.122767	no	0.517513	0.00064985	increased	0.253272	0.854741	no	0.769357	5.72996e-06	recovery	0.26196	0.219069	no	0.774789	7.36581e-06	recovery	APY09_00385	forward	hemolysin III	K11068	S: Function Unknown		APY09_RS00375	GI:983397148	WP_060565689.1	hemolysin III		GI:960430957	KSW12858.1	hemolysin III		XH001_00080	hemolysin-III related			fig|1660.4.peg.82				SEED:fig|1660.5.peg.74	COG1272: Predicted membrane protein hemolysin III homolog		hemolysin III	yplQ		K11068
APY09_00390	0.0538902	0.723767	no	-0.383376	0.00918404	no	0.0137392	0.996721	no	-0.371332	0.0103844	no	-0.0259078	0.953036	no	-0.410601	0.0051537	no	APY09_00390	forward	transcription elongation factor GreA	K03624	K: Transcription		APY09_RS00380	GI:489891049	WP_003794499.1	transcription elongation factor GreA		GI:960431770	KSW13671.1	transcription elongation factor GreA		XH001_00081	Transcription elongation factor GreA	greA		fig|1660.4.peg.83				SEED:fig|1660.5.peg.75	Transcription elongation factor GreA		Necessary for efficient RNA polymerase transcription elongation past template-encoded arresting sites. The arresting sites in DNA have the property of trapping a certain fraction of elongating RNA polymerases that pass through, resulting in locked ternary complexes. Cleavage of the nascent transcript by cleavage factors such as GreA or GreB allows the resumption of elongation from the new 3'termi…	greA		K03624
APY09_00395	-0.174872	0.204207	no	0.0334017	0.815409	no	0.0270111	0.996721	no	0.0594617	0.671685	no	-0.0181792	0.970489	no	0.0128796	0.930461	no	APY09_00395	reverse	hypothetical protein	K20469	S: Function Unknown	unknown	APY09_RS00385	GI:983397149	WP_060565690.1	hypothetical protein		GI:960430958	KSW12859.1	hypothetical protein		XH001_00082	pheromone autoinducer 2 transporter			fig|1660.4.peg.84				SEED:fig|1660.5.peg.76	FIG00356707: hypothetical protein		cog cog0628			K20469
APY09_00400	-0.370301	0.0352035	no	-0.316418	0.0715881	no	0.0120626	0.996721	no	-0.304807	0.0828721	no	0.188815	0.569098	no	-0.131209	0.477653	no	APY09_00400	forward	peptide methionine sulfoxide reductase	K07304	O: Post-translational modification, protein turnover, chaperone functions		APY09_RS00390	GI:983397150	WP_060565691.1	peptide methionine sulfoxide reductase		GI:960430959	KSW12860.1	peptide methionine sulfoxide reductase		XH001_00083	Peptide methionine sulfoxide reductase MsrA	msrA	1.8.4.11	fig|1660.4.peg.85	Peptide-methionine (S)-S-oxide reductase MsrA (EC 1.8.4.11)		Protein Processing	SEED:fig|1660.5.peg.77	Peptide methionine sulfoxide reductase MsrA (EC 1.8.4.11)	1.8.4.11	Has an important function as a repair enzyme for proteins that have been inactivated by oxidation. Catalyzes the reversible oxidation-reduction of methionine sulfoxide in proteins to methionine	msrA	1.8.4.11	K07304
APY09_00405	0.381143	0.0321068	no	-0.221775	0.212083	no	-0.103172	0.996721	no	-0.326395	0.0636924	no	-0.124371	0.722612	no	-0.348645	0.0486327	no	APY09_00405	reverse	Peptidyl-prolyl cis-trans isomerase	K01802	G: Carbohydrate metabolism and transport		APY09_RS00395	GI:736441946	WP_034463888.1	peptidylprolyl isomerase		GI:960430960	KSW12861.1	peptidylprolyl isomerase		XH001_00084	FK506-binding protein	fkbP	5.2.1.8	fig|1660.4.peg.86				SEED:fig|1660.5.peg.78	FK506-binding protein, peptidyl-prolyl cis-trans isomerase (EC 5.2.1.8)	5.2.1.8	Peptidyl-prolyl cis-trans isomerase	fkbP	5.2.1.8	K01802
APY09_00410	-0.167971	0.247428	no	-0.499679	0.00115667	no	-0.0724001	0.996721	no	-0.573007	0.000260056	initial	0.000296378	0.998449	no	-0.501078	0.00104761	initial	APY09_00410	reverse	Bax1 inhibitor-like family protein	K06377	S: Function Unknown		APY09_RS00400	GI:983397151	WP_060565692.1	Bax1 inhibitor-like family protein		GI:960430961	KSW12862.1	Bax1 inhibitor-like family protein		XH001_00085	Bax inhibitor 1 like protein			fig|1660.4.peg.87				SEED:fig|1660.5.peg.79	PROBABLE CONSERVED TRANSMEMBRANE PROTEIN		Psort location CytoplasmicMembrane, score			K06377
APY09_00420	-0.397145	0.00575459	no	-0.635517	6.39022e-05	initial	-0.129882	0.996721	no	-0.766563	4.88505e-06	initial	-0.0498381	0.890251	no	-0.689622	2.20268e-05	initial	APY09_00420	reverse	exopolyphosphatase	K01524	F: Nucleotide metabolism and transport P: Inorganic ion transport and metabolism		APY09_RS00410	GI:736441950	WP_034463892.1	exopolyphosphatase		GI:960430962	KSW12863.1	exopolyphosphatase		XH001_00087	Guanosine-5'-triphosphate,3'-diphosphate pyrophosphatase	gppA	3.6.1.40	fig|1660.4.peg.88	Exopolyphosphatase (EC 3.6.1.11)	3.6.1.11		SEED:fig|1660.5.peg.80	Exopolyphosphatase (EC 3.6.1.11)	3.6.1.11	Ppx GppA phosphatase family	ppx	3.6.1.11,3.6.1.40	K01524	ko00230,
APY09_00425	0.223962	0.170683	no	0.4191	0.0110497	no	-0.103305	0.996721	no	0.314135	0.0498239	no	-0.220439	0.448004	no	0.198756	0.221912	no	APY09_00425	reverse	Septum formation initiator family protein		S: Function Unknown		APY09_RS00415	GI:983397152	WP_060565693.1	septum formation initiator family protein		GI:960430963	KSW12864.1	septum formation initiator family protein		XH001_00088	hypothetical protein			fig|1660.4.peg.89	FIG004853: possible toxin to DivIC		Cellular Processes	SEED:fig|1660.5.peg.81	FIG004853: possible toxin to DivIC		Septum formation initiator family protein	ppx2	3.6.1.11,3.6.1.40	K01524,K09009	ko00230,
APY09_00430	-0.298504	0.0865445	no	-0.326165	0.0590164	no	-0.11499	0.996721	no	-0.443029	0.0112734	no	-0.128172	0.706129	no	-0.45684	0.00983419	no	APY09_00430	reverse	septum formation initiator	K05589,K13052	D: Cell cycle control and mitosis		APY09_RS00420	GI:983397153	WP_060565694.1	septum formation initiator		GI:960430964	KSW12865.1	septum formation initiator		XH001_00089	Cell division protein FtsL	ftsL_1		fig|1660.4.peg.90	Cell division protein DivIC (FtsB), stabilizes FtsL against RasP cleavage		Cellular Processes	SEED:fig|1660.5.peg.82	Cell division protein DivIC (FtsB), stabilizes FtsL against RasP cleavage		Septum formation initiator	divIC		K05589,K13052
APY09_00435	0.130624	0.680913	no	-0.700843	0.0228457	initial	-0.0352713	0.996721	no	-0.739417	0.0151952	initial	-0.0352962	0.975098	no	-0.740494	0.0145818	initial	APY09_00435	reverse	phosphopyruvate hydratase	K01689	H: Coenzyme metabolism		APY09_RS00425	GI:983397154	WP_060565695.1	phosphopyruvate hydratase		GI:960430965	KSW12866.1	enolase	4.2.1.11	XH001_00090	Enolase	eno	4.2.1.11	fig|1660.4.peg.91	Enolase (EC 4.2.1.11)	4.2.1.11	Energy	SEED:fig|1660.5.peg.83	Enolase (EC 4.2.1.11)	4.2.1.11	Catalyzes the reversible conversion of 2- phosphoglycerate into phosphoenolpyruvate. It is essential for the degradation of carbohydrates via glycolysis	eno	4.2.1.11	K01689	ko00010,ko00680,ko01100,ko01110,ko01120,ko01130,ko01200,ko01230,ko03018,ko04066,
APY09_00440	0.0700087	0.680571	no	0.336313	0.032289	no	-0.0688118	0.996721	no	0.264777	0.0838591	no	-0.142413	0.644245	no	0.1918	0.210256	no	APY09_00440	reverse	hypothetical protein		S: Function Unknown		APY09_RS00430	GI:983397155	WP_060565696.1	hypothetical protein		GI:960430966	KSW12867.1	hypothetical protein		XH001_00091	hypothetical protein			fig|1660.4.peg.93				SEED:fig|1660.5.peg.84	hypothetical protein
APY09_00445	0.912252	1.76915e-05	increased	0.796437	7.19224e-05	increased	0.00384604	0.996721	no	0.79839	6.1031e-05	recovery	-0.138925	0.694075	no	0.653826	0.000518168	recovery	APY09_00445	reverse	transcription-repair coupling factor	K03723	L: Replication and repair		APY09_RS00435	GI:983397156	WP_060565697.1	transcription-repair coupling factor		GI:960430967	KSW12868.1	transcription-repair coupling factor		XH001_00092	Transcription-repair-coupling factor	mfd	3.6.4.-	fig|1660.4.peg.94				SEED:fig|1660.5.peg.85	Transcription-repair coupling factor		Couples transcription and DNA repair by recognizing RNA polymerase (RNAP) stalled at DNA lesions. Mediates ATP-dependent release of RNAP and its truncated transcript from the DNA, and recruitment of nucleotide excision repair machinery to the damaged site	mfd		K03723	ko03420,
APY09_00450	0.97976	5.27483e-06	increased	0.906597	1.12299e-05	increased	0.00176167	0.996721	no	0.907775	9.54986e-06	recovery	-0.264888	0.373372	no	0.639465	0.000565429	recovery	APY09_00450	reverse	peptidyl-tRNA hydrolase	K01056	J: Translation		APY09_RS00440	GI:983397157	WP_060565698.1	aminoacyl-tRNA hydrolase		GI:960430968	KSW12869.1	peptidyl-tRNA hydrolase		XH001_00093	Peptidyl-tRNA hydrolase	pth	3.1.1.29	fig|1660.4.peg.95	Peptidyl-tRNA hydrolase (EC 3.1.1.29)		Protein Processing/ Cellular Processes	SEED:fig|1660.5.peg.86	Peptidyl-tRNA hydrolase (EC 3.1.1.29)	3.1.1.29	The natural substrate for this enzyme may be peptidyl- tRNAs which drop off the ribosome during protein synthesis	pth	3.1.1.29	K01056
APY09_00455	0.713729	0.000112811	increased	1.02966	6.81671e-07	increased	0.097057	0.996721	no	1.12575	1.45874e-07	recovery	-0.139467	0.659654	no	0.888146	4.3744e-06	recovery	APY09_00455	reverse	some kind of lipase for breaking down fatty acids		E: Amino Acid metabolism and transport		APY09_RS00445	GI:983397158	WP_060565699.1	lipase		GI:960430969	KSW12870.1	lipase		XH001_00094	GDSL-like Lipase/Acylhydrolase			fig|1660.4.peg.96				SEED:fig|1660.5.peg.87	FIG00355886: hypothetical protein		GDSL-like protein
APY09_00460	0.0419924	0.863987	no	-0.130864	0.571519	no	0.00545133	0.996721	no	-0.127032	0.584955	no	-0.182299	0.677056	no	-0.31838	0.15775	no	APY09_00460	reverse	galactokinase	K00849,K00965	G: Carbohydrate metabolism and transport		APY09_RS00450	GI:983397159	WP_060565700.1	galactokinase		GI:960430970	KSW12871.1	galactokinase		XH001_00095	Galactokinase	galK	2.7.1.6	fig|1660.4.peg.97	Galactokinase (EC 2.7.1.6)	2.7.1.6	Metabolism	SEED:fig|1660.5.peg.88	Galactokinase (EC 2.7.1.6)	2.7.1.6	Belongs to the GHMP kinase family. GalK subfamily	galK	2.7.1.6,2.7.7.12	K00849,K00965	ko00052,ko00520,ko01100,ko04917,
APY09_00465	0.146474	0.449847	no	0.0210709	0.91564	no	-0.151447	0.996721	no	-0.131928	0.504606	no	-0.408463	0.160263	no	-0.38501	0.0553043	no	APY09_00465	forward	2'-5' RNA ligase		J: Translation		APY09_RS00455	GI:983397160	WP_060565701.1	2'-5' RNA ligase		GI:960430971	KSW12872.1	2'-5' RNA ligase		XH001_00096	2',5' RNA ligase family			fig|1660.4.peg.98				SEED:fig|1660.5.peg.89	2H phosphoesterase superfamily protein Bsu1186 (yjcG)		2',5' RNA ligase family protein
APY09_00470	0.208884	0.194015	no	-0.356921	0.0276446	no	-0.151623	0.996721	no	-0.511175	0.00230902	initial	-0.118339	0.706595	no	-0.480445	0.00412122	no	APY09_00470	reverse	exodeoxyribonuclease III	K01142	L: Replication and repair		APY09_RS00460	GI:983397161	WP_060565702.1	exodeoxyribonuclease III		GI:960430972	KSW12873.1	exodeoxyribonuclease III		XH001_00097	Exodeoxyribonuclease	exoA	3.1.11.2	fig|1660.4.peg.99	Exodeoxyribonuclease III (EC 3.1.11.2)		DNA Processing	SEED:fig|1660.5.peg.90	Exodeoxyribonuclease III (EC 3.1.11.2)	3.1.11.2	exodeoxyribonuclease III	exoA	3.1.11.2	K01142	ko03410,
APY09_00475	0.135959	0.528479	no	-0.374524	0.0746864	no	-0.0617486	0.996721	no	-0.437725	0.0350255	no	-0.145618	0.723385	no	-0.520772	0.0127992	initial	APY09_00475	reverse	bifunctional 5,10-methylene-tetrahydrofolate dehydrogenase/5,10-methylene-tetrahydrofolate cyclohydrolase	K01491	F: Nucleotide metabolism and transport		APY09_RS00465	GI:736444170	WP_034466062.1	bifunctional 5,10-methylene-tetrahydrofolate dehydrogenase/5,10-methylene-tetrahydrofolate cyclohydrolase		GI:960430973	KSW12874.1	bifunctional 5,10-methylene-tetrahydrofolate dehydrogenase/5,10-methylene-tetrahydrofolate cyclohydrolase		XH001_00098	Bifunctional protein FolD protein	folD		fig|1660.4.peg.100	Methenyltetrahydrofolate cyclohydrolase (EC 3.5.4.9) / Methylenetetrahydrofolate dehydrogenase (NADP+) (EC 1.5.1.5)	1.5.1.5	Metabolism	SEED:fig|1660.5.peg.91	Methylenetetrahydrofolate dehydrogenase (NADP+) (EC 1.5.1.5) / Methenyltetrahydrofolate cyclohydrolase (EC 3.5.4.9)	1.5.1.5	Catalyzes the oxidation of 5,10- methylenetetrahydrofolate to 5,10-methenyltetrahydrofolate and then the hydrolysis of 5,10-methenyltetrahydrofolate to 10- formyltetrahydrofolate	folD	1.5.1.5,3.5.4.9	K01491	ko00670,ko00720,ko01100,ko01120,ko01200,
APY09_00480	0.764831	8.78399e-05	increased	0.595239	0.00105972	increased	-0.0467823	0.996721	no	0.547479	0.00189975	recovery	-0.219599	0.473097	no	0.377659	0.0225982	no	APY09_00480	reverse	serine hydroxymethyltransferase	K00600	E: Amino Acid metabolism and transport		APY09_RS00470	GI:983397162	WP_060565703.1	serine hydroxymethyltransferase		GI:960430974	KSW12875.1	serine hydroxymethyltransferase	2.1.2.1	XH001_00099	Serine hydroxymethyltransferase 1	glyA1	2.1.2.1	fig|1660.4.peg.101	Serine hydroxymethyltransferase (EC 2.1.2.1)	2.1.2.1	Metabolism	SEED:fig|1660.5.peg.92	Serine hydroxymethyltransferase (EC 2.1.2.1)	2.1.2.1	Catalyzes the reversible interconversion of serine and glycine with tetrahydrofolate (THF) serving as the one-carbon carrier. This reaction serves as the major source of one-carbon groups required for the biosynthesis of purines, thymidylate, methionine, and other important biomolecules. Also exhibits THF- independent aldolase activity toward beta-hydroxyamino acids, producing glycine and aldehyd…	glyA	2.1.2.1	K00600	ko00260,ko00460,ko00630,ko00670,ko00680,ko01100,ko01110,ko01120,ko01130,ko01200,ko01230,ko01523,
APY09_00485	1.10158	0.022572	increased	0.887313	0.0609876	no	-0.113327	0.996721	no	0.773258	0.102919	no	0.793748	0.287298	no	1.64594	0.00104761	recovery	APY09_00485	forward	Undecaprenyl-phosphate glycosyl-1-phosphate transferase( EC:2.7.8.6 )	K00996	M: Cell wall/membrane/envelop biogenesis		APY09_RS00475	GI:983397163	WP_060565704.1	UDP-phosphate galactose phosphotransferase		GI:960430975	KSW12876.1	UDP-phosphate galactose phosphotransferase		XH001_00100	putative sugar transferase EpsL	epsL	2.-.-.-	fig|1660.4.peg.102				SEED:fig|1660.5.peg.93	Undecaprenyl-phosphate glycosyl-1-phosphate transferase( EC:2.7.8.6 )		Bacterial sugar transferase	cpsE
APY09_00490	-0.162219	0.667271	no	0.46019	0.214857	no	-0.190162	0.996721	no	0.269397	0.491709	no	-0.337331	0.631913	no	0.122314	0.775199	no	APY09_00490	reverse	glycosyltransferase	K05946,K13657,K13660	M: Cell wall/membrane/envelop biogenesis		APY09_RS00480	GI:983397164	WP_060565705.1	glycosyltransferase		GI:960430976	KSW12877.1	glycosyl transferase		XH001_00101	Glycosyl transferase WecB/TagA/CpsF family protein			fig|1660.4.peg.103				SEED:fig|1660.5.peg.94	Undecaprenyl-phosphate galactosephosphotransferase (EC 2.7.8.6)	2.7.8.6	Glycosyl transferase WecB/TagA/CpsF family	gumM	2.4.1.187,2.4.1.252	K05946,K13657,K13660	ko05111,
APY09_00495	0.38971	0.0110403	no	0.603195	0.00028472	increased	-0.198337	0.996721	no	0.404411	0.00914095	no	-0.0826589	0.811038	no	0.518349	0.0015429	recovery	APY09_00495	reverse	hypothetical protein		D: Cell cycle control and mitosis		APY09_RS00485	GI:983397165	WP_060565706.1	hypothetical protein		GI:960430977	KSW12878.1	galactose oxidase		XH001_00102	hypothetical protein			fig|1660.4.peg.104				SEED:fig|1660.5.peg.95	hypothetical protein		Fibrinogen-related domains (FReDs)	phoX		K01932,K03531,K03980,K07093	ko04112,
APY09_00500	0.35439	0.19703	no	1.1262	0.000323765	increased	-0.0443344	0.996721	no	1.07652	0.000548607	recovery	0.184463	0.730952	no	1.31603	7.49416e-05	recovery	APY09_00500	reverse	hypothetical protein		D: Cell cycle control and mitosis		APY09_RS00490	GI:983397166	WP_060565707.1	hypothetical protein		GI:960430978	KSW12879.1	galactose oxidase		XH001_00103	hypothetical protein			fig|1660.4.peg.105				SEED:fig|1660.5.peg.96	hypothetical protein		Fibrinogen-related domains (FReDs)	phoX		K01932,K03531,K03980,K07093	ko04112,
APY09_00505	-0.105416	0.464513	no	0.247984	0.0845286	no	-0.117029	0.996721	no	0.132027	0.375315	no	0.123123	0.661125	no	0.375163	0.0124214	no	APY09_00505	reverse	polysaccharide biosynthesis protein		S: Function Unknown		APY09_RS00495	GI:983397167	WP_060565708.1	polysaccharide biosynthesis protein		GI:960430979	KSW12880.1	polysaccharide biosynthesis protein		XH001_00104	Polysaccharide biosynthesis protein			fig|1660.4.peg.106				SEED:fig|1660.5.peg.97	Heteropolysaccharide repeat unit export protein		Polysaccharide biosynthesis C-terminal domain
APY09_00510	0.509531	0.00244892	increased	0.690954	0.000144072	increased	0.124522	0.996721	no	0.810964	2.1716e-05	recovery	0.208121	0.448393	no	0.896133	7.60906e-06	recovery	APY09_00510	forward	hypothetical protein		S: Function Unknown		APY09_RS00500	GI:983397168	WP_060565709.1	hypothetical protein		GI:960430980	KSW12881.1	hypothetical protein		XH001_00105	hypothetical protein							SEED:fig|1660.5.peg.98	hypothetical protein
APY09_00515	-0.0302449	0.830968	no	0.278312	0.0363445	no	-0.13265	0.996721	no	0.142734	0.289058	no	0.0691332	0.825724	no	0.350067	0.0111073	no	APY09_00515	reverse	ligase	K02847,K13009	M: Cell wall/membrane/envelop biogenesis		APY09_RS00505	GI:983397169	WP_060565710.1	ligase		GI:960430981	KSW12882.1	ligase		XH001_00106	hypothetical protein			fig|1660.4.peg.107				SEED:fig|1660.5.peg.99	FIG00356174: hypothetical protein		#NAME?			K02847,K13009	ko00540,ko01100,
APY09_00520	-0.00351649	0.983576	no	0.13699	0.39795	no	-0.200906	0.996721	no	-0.067476	0.695301	no	0.0057444	0.992092	no	0.14369	0.390822	no	APY09_00520	reverse	Glycosyl transferase		S: Function Unknown		APY09_RS00510	GI:983397170	WP_060565711.1	glycosyl transferase		GI:960430982	KSW12883.1	glycosyl transferase		XH001_00107	N-glycosyltransferase			fig|1660.4.peg.108				SEED:fig|1660.5.peg.100	glycosyl transferase, family 2		Glycosyltransferase like family 2
APY09_00525	0.172667	0.422983	no	0.700805	0.00204251	increased	-0.232786	0.996721	no	0.46359	0.0346662	no	-0.131721	0.773188	no	0.574833	0.0111101	recovery	APY09_00525	reverse	hypothetical protein	K16554	M: Cell wall/membrane/envelop biogenesis		APY09_RS00515	GI:983397171	WP_060565712.1	hypothetical protein		GI:960430983	KSW12884.1	hypothetical protein		XH001_00108	hypothetical protein			fig|1660.4.peg.109	Tyrosine-protein kinase Wzc (EC 2.7.10.2)	2.7.10.2		SEED:fig|1660.5.peg.101	Tyrosine-protein kinase wzc		protein involved in exopolysaccharide biosynthesis			K16554	ko05111,
APY09_00530	0.297402	0.0992028	no	0.501523	0.00761567	increased	-0.339631	0.854741	no	0.161202	0.401526	no	-0.121565	0.7398	no	0.386388	0.0417446	no	APY09_00530	reverse	Glycosyltransferase like family 2		M: Cell wall/membrane/envelop biogenesis		APY09_RS00520	GI:736442014	WP_034463953.1	polypeptide N-acetylgalactosaminyltransferase		GI:960430984	KSW12885.1	polypeptide N-acetylgalactosaminyltransferase		XH001_00109	Putative glycosyltransferase EpsE	epsE_1	2.4.-.-	fig|1660.4.peg.110				SEED:fig|1660.5.peg.102	glycosyl transferase family 2		Glycosyltransferase like family 2	exoO		K16555,K16564
APY09_00535	0.499211	0.0150485	no	0.7341	0.000873518	increased	-0.430779	0.70174	no	0.301167	0.148909	no	-0.171347	0.661125	no	0.566285	0.00884397	recovery	APY09_00535	reverse	CDP-alcohol phosphatidyltransferase		I: Lipid metabolism		APY09_RS00525	GI:983397172	WP_060565713.1	CDP-alcohol phosphatidyltransferase		GI:960430985	KSW12886.1	CDP-alcohol phosphatidyltransferase		XH001_00110	CDP-alcohol phosphatidyltransferase			fig|1660.4.peg.111				SEED:fig|1660.5.peg.103	FIG00355852: hypothetical protein		CDP-alcohol phosphatidyltransferase
APY09_00540	0.182796	0.481347	no	0.395373	0.114084	no	-0.383021	0.996721	no	0.0117446	0.965053	no	-0.0605685	0.931651	no	0.337435	0.18691	no	APY09_00540	reverse	Cytidylyltransferase-like		I: Lipid metabolism M: Cell wall/membrane/envelop biogenesis		APY09_RS00530	GI:983397173	WP_060565714.1	cytidyltransferase		GI:960430986	KSW12887.1	cytidyltransferase		XH001_00111	Bifunctional protein HldE	hldE		fig|1660.4.peg.112	Glycerol-3-phosphate cytidylyltransferase (EC 2.7.7.39)	2.7.7.39		SEED:fig|1660.5.peg.104	Glycerol-3-phosphate cytidylyltransferase (EC 2.7.7.39)	2.7.7.39	Cytidylyltransferase-like	tagD	2.7.7.39	K00980	ko00564,
APY09_00545	0.480834	0.0138672	no	0.216747	0.252364	no	-0.110658	0.996721	no	0.102087	0.61369	no	-0.00905145	0.992092	no	0.204381	0.296652	no	APY09_00545	reverse	formyltetrahydrofolate deformylase	K01433	F: Nucleotide metabolism and transport		APY09_RS00535	GI:983397174	WP_060565715.1	formyltetrahydrofolate deformylase		GI:960430987	KSW12888.1	formyltetrahydrofolate deformylase	3.5.1.10	XH001_00112	Formyltetrahydrofolate deformylase	purU	3.5.1.10	fig|1660.4.peg.113	Formyltetrahydrofolate deformylase (EC 3.5.1.10)	3.5.1.10	Metabolism	SEED:fig|1660.5.peg.105	Formyltetrahydrofolate deformylase (EC 3.5.1.10)	3.5.1.10	Catalyzes the hydrolysis of 10-formyltetrahydrofolate (formyl-FH4) to formate and tetrahydrofolate (FH4)	purU	3.5.1.10	K01433	ko00630,ko00670,
APY09_00550	0.250931	0.487301	no	0.00488001	0.988957	no	-0.187879	0.996721	no	-0.186975	0.614835	no	-0.138053	0.883637	no	-0.146869	0.705852	no	APY09_00550	reverse	hypothetical protein		S: Function Unknown		APY09_RS00540	GI:983397175	WP_060565716.1	hypothetical protein		GI:960430988	KSW12889.1	hypothetical protein										SEED:fig|1660.5.peg.106	hypothetical protein
APY09_00555	-0.739032	0.000206007	decreased	-0.513197	0.00571785	initial	0.330664	0.864597	no	-0.189429	0.288085	no	0.331941	0.262162	no	-0.194529	0.283562	no	APY09_00555	forward	N-acetyltransferase	K06718	J: Translation		APY09_RS00545	GI:983397886	WP_060566399.1	N-acetyltransferase		GI:960431771	KSW13672.1	GNAT family acetyltransferase		XH001_00114	hypothetical protein			fig|1660.4.peg.115				SEED:fig|1660.5.peg.107	Histone acetyltransferase HPA2 and related acetyltransferases		COG1670 acetyltransferases, including N-acetylases of ribosomal proteins	cysE	2.3.1.178	K06718	ko00260,ko01100,ko01120,
APY09_00560	0.491989	0.0508076	no	-0.307561	0.231252	no	-0.0576855	0.996721	no	-0.36931	0.143384	no	-0.20122	0.68375	no	-0.512072	0.0410842	initial	APY09_00560	reverse	malate dehydrogenase	K00024	C: Energy production and conversion		APY09_RS00550	GI:496345065	WP_009054243.1	malate dehydrogenase		GI:960430989	KSW12890.1	malate dehydrogenase	1.1.1.37	XH001_00115	Malate dehydrogenase	mdh	1.1.1.37	fig|1660.4.peg.116	Malate dehydrogenase (EC 1.1.1.37)	1.1.1.37	Energy	SEED:fig|1660.5.peg.108	Malate dehydrogenase (EC 1.1.1.37)	1.1.1.37	Catalyzes the reversible oxidation of malate to oxaloacetate	mdh	1.1.1.37	K00024	ko00020,ko00270,ko00620,ko00630,ko00680,ko00710,ko00720,ko01100,ko01110,ko01120,ko01130,ko01200,
APY09_00565	0.332376	0.0426255	no	0.793215	2.40562e-05	increased	-0.0362387	0.996721	no	0.755704	3.87594e-05	recovery	-0.138282	0.661125	no	0.653282	0.000204257	recovery	APY09_00565	forward	cation transporter	K16264	P: Inorganic ion transport and metabolism	other metal	APY09_RS00555	GI:983397176	WP_060565717.1	cation transporter		GI:960430990	KSW12891.1	cation transporter		XH001_00116	Cobalt-zinc-cadmium resistance protein CzcD	czcD		fig|1660.4.peg.118				SEED:fig|1660.5.peg.109	Cobalt-zinc-cadmium resistance protein CzcD		Cation diffusion facilitator family transporter	czcD		K16264
APY09_00570	0.725311	0.000511697	increased	0.467593	0.0161282	no	-0.0324203	0.996721	no	0.43256	0.0224402	no	-0.16323	0.665171	no	0.301028	0.104919	no	APY09_00570	reverse	glucose-6-phosphate isomerase	K01810	G: Carbohydrate metabolism and transport		APY09_RS00560	GI:983397177	WP_060565718.1	glucose-6-phosphate isomerase		GI:960430991	KSW12892.1	glucose-6-phosphate isomerase		XH001_00117	Glucose-6-phosphate isomerase	pgi	5.3.1.9	fig|1660.4.peg.119	Glucose-6-phosphate isomerase (EC 5.3.1.9)	5.3.1.9	Energy	SEED:fig|1660.5.peg.110	Glucose-6-phosphate isomerase (EC 5.3.1.9)	5.3.1.9	Belongs to the GPI family	pgi	5.3.1.9	K01810	ko00010,ko00030,ko00500,ko00520,ko01100,ko01110,ko01120,ko01130,ko01200,
APY09_00575	0.17932	0.168814	no	0.179735	0.158761	no	0.0513876	0.996721	no	0.228264	0.0705276	no	0.0373115	0.916892	no	0.215974	0.0858731	no	APY09_00575	reverse	6-phosphofructokinase	K00850,K21071	G: Carbohydrate metabolism and transport		APY09_RS00565	GI:983397178	WP_060565719.1	6-phosphofructokinase		GI:960430992	KSW12893.1	6-phosphofructokinase		XH001_00118	6-phosphofructokinase	pfkA	2.7.1.11	fig|1660.4.peg.120	6-phosphofructokinase, eukaryotic type (EC 2.7.1.11)	2.7.1.11		SEED:fig|1660.5.peg.111	6-phosphofructokinase, fungal/animal type (EC 2.7.1.11)	2.7.1.11	Catalyzes the phosphorylation of D-fructose 6-phosphate to fructose 1,6-bisphosphate by ATP, the first committing step of glycolysis	pfkA	2.7.1.11,2.7.1.90	K00850,K21071	ko00010,ko00030,ko00051,ko00052,ko00680,ko01100,ko01110,ko01120,ko01130,ko01200,ko01230,ko03018,ko04152,ko05230,
APY09_00580	0.20772	0.395265	no	0.117797	0.630663	no	0.174683	0.996721	no	0.291639	0.217646	no	0.369789	0.345324	no	0.486857	0.0413055	no	APY09_00580	reverse	sodium:proton antiporter		U: Intracellular trafficing and secretion	unknown	APY09_RS00570	GI:983397179	WP_060565720.1	sodium:proton antiporter		GI:960430993	KSW12894.1	sodium:proton antiporter		XH001_00119	Serine/threonine transporter SstT	sstT		fig|1660.4.peg.121				SEED:fig|1660.5.peg.112	Proton/glutamate symport protein @ Sodium/glutamate symport protein		Belongs to the dicarboxylate amino acid cation symporter (DAACS) (TC 2.A.23) family	sstT
APY09_00585	-0.194296	0.162888	no	-0.226443	0.102071	no	0.194691	0.996721	no	-0.0352893	0.809195	no	0.393475	0.0620496	no	0.16033	0.250209	no	APY09_00585	reverse	hypothetical protein		S: Function Unknown		APY09_RS00575	GI:983397180	WP_060565721.1	hypothetical protein		GI:960430994	KSW12895.1	folate-binding protein		XH001_00120	hypothetical protein			fig|1660.4.peg.122				SEED:fig|1660.5.peg.113	hypothetical protein
APY09_00590	0.492511	0.0358268	no	0.72049	0.00307973	increased	0.0747468	0.996721	no	0.793638	0.00130401	recovery	0.0619976	0.920057	no	0.779967	0.00167821	recovery	APY09_00590	forward	phosphate acetyltransferase	K13788	C: Energy production and conversion		APY09_RS00580	GI:983397181	WP_060565722.1	phosphate acetyltransferase		GI:960430995	KSW12896.1	phosphate acetyltransferase		XH001_00121	Phosphate acetyltransferase	pta	2.3.1.8	fig|1660.4.peg.123	BioD-like N-terminal domain / Phosphate acetyltransferase (EC 2.3.1.8)	2.3.1.8	Energy	SEED:fig|1660.5.peg.114	Phosphate acetyltransferase (EC 2.3.1.8)	2.3.1.8	phosphate acetyltransferase	pta	2.3.1.8	K13788	ko00430,ko00620,ko00640,ko00680,ko00720,ko01100,ko01120,ko01200,
APY09_00595	0.14274	0.449847	no	0.097473	0.602451	no	0.0611224	0.996721	no	0.156941	0.392773	no	0.0650389	0.891877	no	0.159646	0.385973	no	APY09_00595	forward	acetate kinase	K00925,K19697	H: Coenzyme metabolism		APY09_RS00585	GI:983397182	WP_060565723.1	acetate kinase		GI:960430996	KSW12897.1	acetate kinase		XH001_00122	Acetate kinase	ackA	2.7.2.1	fig|1660.4.peg.124	Acetate kinase (EC 2.7.2.1)	2.7.2.1	Energy	SEED:fig|1660.5.peg.115	Acetate kinase (EC 2.7.2.1)	2.7.2.1	Catalyzes the formation of acetyl phosphate from acetate and ATP. Can also catalyze the reverse reaction	ackA	2.7.2.1,2.7.2.15	K00925,K19697	ko00430,ko00620,ko00640,ko00680,ko00720,ko01100,ko01120,ko01200,
APY09_00600	0.363691	0.0158549	no	0.251209	0.0890108	no	0.332181	0.632903	no	0.582318	0.000300555	recovery	0.469372	0.0326719	no	0.713208	3.80522e-05	recovery	APY09_00600	forward	NAD-dependent protein deacylase	K12410	K: Transcription		APY09_RS00590	GI:983397183	WP_060565724.1	NAD-dependent protein deacylase		GI:960430997	KSW12898.1	NAD-dependent deacetylase		XH001_00123	NAD-dependent protein deacetylase	cobB_1	3.5.1.-	fig|1660.4.peg.125				SEED:fig|1660.5.peg.116	NAD-dependent protein deacetylase of SIR2 family		NAD-dependent protein deacetylase which modulates the activities of several enzymes which are inactive in their acetylated form	cobB		K12410
APY09_00605	0.967287	5.71754e-06	increased	0.778061	6.66602e-05	increased	0.420736	0.507448	no	1.19762	1.66611e-07	recovery	0.648428	0.0144482	hour15	1.42439	1.28694e-08	recovery	APY09_00605	reverse	hypothetical protein	K00858	G: Carbohydrate metabolism and transport		APY09_RS00595	GI:983397184	WP_060565725.1	hypothetical protein		GI:960430998	KSW12899.1	hypothetical protein		XH001_00124	putative inorganic polyphosphate/ATP-NAD kinase	ppnK_1	2.7.1.23	fig|1660.4.peg.126				SEED:fig|1660.5.peg.117	NrtR-regulated hypothetical NrtY, PpnK-type ATP-NAD kinase domain		Involved in the regulation of the intracellular balance of NAD and NADP, and is a key enzyme in the biosynthesis of NADP. Catalyzes specifically the phosphorylation on 2'-hydroxyl of the adenosine moiety of NAD to yield NADP	nadK	2.7.1.23	K00858	ko00760,ko01100,
APY09_00610	1.69839	1.87736e-06	increased	1.88147	4.83617e-07	increased	0.556162	0.632903	no	2.43493	6.66798e-09	recovery	0.811254	0.0326719	hour15	2.68899	1.61535e-09	recovery	APY09_00610	reverse	hypothetical		O: Post-translational modification, protein turnover, chaperone functions		APY09_RS00600	GI:983397185	WP_060565726.1	hypothetical protein		GI:960430999	KSW12900.1	hypothetical protein		XH001_00125	SPFH domain / Band 7 family protein			fig|1660.4.peg.127				SEED:fig|1660.5.peg.118	NrtR-regulated hypothetical NrtX, Band 7 protein domain		SPFH domain / Band 7 family	cnpD
APY09_00615	1.10252	0.000470116	increased	1.58515	1.13258e-05	increased	0.477433	0.854741	no	2.0619	1.95062e-07	recovery	0.509763	0.203878	no	2.08341	2.34787e-07	recovery	APY09_00615	forward	NUDIX hydrolase		F: Nucleotide metabolism and transport		APY09_RS00605	GI:983397186	WP_060565727.1	NUDIX hydrolase		GI:960431000	KSW12901.1	NUDIX hydrolase		XH001_00126	Bifunctional NMN adenylyltransferase/Nudix hydrolase			fig|1660.4.peg.128				SEED:fig|1660.5.peg.119	Hypothetical Nudix-like regulator		NUDIX domain		3.6.1.55	K03574
APY09_00620	0.64648	0.00122143	increased	0.412975	0.02792	no	0.524929	0.396488	no	0.935649	2.24744e-05	recovery	0.661355	0.0241235	hour15	1.07334	3.89069e-06	recovery	APY09_00620	forward	Glutamine-dependent NAD( ) synthetase	K01950	H: Coenzyme metabolism		APY09_RS00610	GI:983397187	WP_060565728.1	NAD( ) synthase		GI:960431001	KSW12902.1	NAD synthetase	6.3.5.1	XH001_00127	Glutamine-dependent NAD( ) synthetase	nadE	6.3.5.1	fig|1660.4.peg.129	NAD synthetase (EC 6.3.1.5) / Glutamine amidotransferase chain of NAD synthetase	6.3.1.5	Metabolism	SEED:fig|1660.5.peg.120	NAD synthetase (EC 6.3.1.5) / Glutamine amidotransferase chain of NAD synthetase	6.3.1.5	Catalyzes the ATP-dependent amidation of deamido-NAD to form NAD. Uses L-glutamine as a nitrogen source	nadE	6.3.5.1	K01950	ko00760,ko01100,
APY09_00625	0.94263	0.000340984	increased	0.944056	0.000321362	increased	0.393576	0.919893	no	1.33725	4.26311e-06	recovery	0.525513	0.136231	no	1.46425	1.43925e-06	recovery	APY09_00625	forward	hypothetical protein		S: Function Unknown		APY09_RS00615	GI:983397188	WP_060565729.1	hypothetical protein		GI:960431002	KSW12903.1	permease		XH001_00129	hypothetical protein			fig|1660.4.peg.131				SEED:fig|1660.5.peg.121	hypothetical protein
APY09_00630	1.84384	1.57623e-07	increased	1.5936	7.73448e-07	increased	0.474593	0.864597	no	2.06671	1.38638e-08	recovery	0.662741	0.0950737	no	2.25787	4.01036e-09	recovery	APY09_00630	reverse	Cupin domain		S: Function Unknown		APY09_RS00620	GI:983397189	WP_060565730.1	cupin		GI:960431003	KSW12904.1	cupin		XH001_00130	Cupin domain protein			fig|1660.4.peg.132				SEED:fig|1660.5.peg.122	FIG00355809: hypothetical protein		Cupin domain
APY09_00635	1.63332	5.53673e-08	increased	1.4116	2.54394e-07	increased	0.421242	0.851329	no	1.83153	4.24454e-09	recovery	0.50015	0.137897	no	1.91223	2.21783e-09	recovery	APY09_00635	reverse	SAM-dependent methyltransferase		Q: Secondary Structure		APY09_RS00625	GI:983397190	WP_060565731.1	SAM-dependent methyltransferase		GI:960431004	KSW12905.1	methyltransferase		XH001_00131	hypothetical protein			fig|1660.4.peg.133	POSSIBLE METHYLTRANSFERASE (METHYLASE) (EC 2.1.1.-)	2.1.1.-		SEED:fig|1660.5.peg.123	POSSIBLE METHYLTRANSFERASE (METHYLASE) (EC 2.1.1.-)		Methyltransferase domain protein
APY09_00640	0.616448	0.000268746	increased	0.165915	0.276343	no	-0.220308	0.996721	no	-0.0564739	0.721783	no	-0.256767	0.302228	no	-0.0936583	0.552958	no	APY09_00640	reverse	phosphomannomutase	K01840	G: Carbohydrate metabolism and transport		APY09_RS00630	GI:983397191	WP_060565732.1	phosphomannomutase		GI:960431005	KSW12906.1	phosphomannomutase		XH001_00132	putative phosphomannomutase		5.4.2.8	fig|1660.4.peg.134	Probable phosphomannomutase pmmB (EC 5.4.2.8)	5.4.2.8		SEED:fig|1660.5.peg.124	Phosphomannomutase (EC 5.4.2.8)	5.4.2.8	Phosphoglucomutase phosphomannomutase, alpha beta alpha domain II	pgcA	5.4.2.2,5.4.2.8	K01835,K01840	ko00010,ko00030,ko00051,ko00052,ko00230,ko00500,ko00520,ko00521,ko01100,ko01110,ko01120,ko01130,
APY09_00645	0.664419	0.000273193	increased	0.0942975	0.571519	no	-0.103751	0.996721	no	-0.00891542	0.960293	no	-0.181643	0.554353	no	-0.0891604	0.612234	no	APY09_00645	reverse	deoxyribose-phosphate aldolase	K01619	F: Nucleotide metabolism and transport		APY09_RS00635	GI:983397192	WP_060565733.1	deoxyribose-phosphate aldolase		GI:960431006	KSW12907.1	2-deoxyribose-5-phosphate aldolase		XH001_00133	Deoxyribose-phosphate aldolase	deoC	4.1.2.4	fig|1660.4.peg.135	Deoxyribose-phosphate aldolase (EC 4.1.2.4)	4.1.2.4		SEED:fig|1660.5.peg.125	Deoxyribose-phosphate aldolase (EC 4.1.2.4)	4.1.2.4	Catalyzes a reversible aldol reaction between acetaldehyde and D-glyceraldehyde 3-phosphate to generate 2-deoxy- D-ribose 5-phosphate	deoC	4.1.2.4,5.4.2.8	K01619,K01840	ko00030,ko00051,ko00520,ko01100,ko01110,ko01130,
APY09_00650	0.582165	0.00196811	increased	0.521823	0.0046166	increased	0.0459643	0.996721	no	0.56595	0.002492	recovery	-0.00339193	0.993798	no	0.517991	0.00590007	recovery	APY09_00650	reverse	purine-nucleoside phosphorylase	K00772,K03784	F: Nucleotide metabolism and transport		APY09_RS00640	GI:983397193	WP_060565734.1	purine-nucleoside phosphorylase		GI:960431007	KSW12908.1	purine-nucleoside phosphorylase		XH001_00134	Purine nucleoside phosphorylase DeoD-type	deoD	2.4.2.1	fig|1660.4.peg.136	Purine nucleoside phosphorylase (EC 2.4.2.1)	2.4.2.1	Metabolism	SEED:fig|1660.5.peg.126	Purine nucleoside phosphorylase (EC 2.4.2.1)	2.4.2.1	purine-nucleoside phosphorylase	deoD	2.4.2.1,2.4.2.28	K00772,K03784	ko00230,ko00240,ko00270,ko00760,ko01100,ko01110,
APY09_00655	0.735213	0.00455792	increased	0.457926	0.0632486	no	0.0816439	0.996721	no	0.53932	0.0293764	recovery	0.132406	0.801442	no	0.59076	0.0194586	recovery	APY09_00655	reverse	Deoxyribonucleoside regulator DeoR (transcriptional repressor)	K05346	K: Transcription		APY09_RS00645	GI:983397194	WP_060565735.1	RNA polymerase subunit sigma-70		GI:960431008	KSW12909.1	RNA polymerase subunit sigma-70		XH001_00135	Deoxyribonucleoside regulator	deoR_1		fig|1660.4.peg.137				SEED:fig|1660.5.peg.127	Deoxyribonucleoside regulator DeoR (transcriptional repressor)		Regulator	deoR		K05346
APY09_00660	0.893735	1.79871e-05	increased	0.192224	0.270571	no	0.0214539	0.996721	no	0.211292	0.221838	no	0.0802639	0.859787	no	0.269471	0.119299	no	APY09_00660	reverse	Thymidine phosphorylase (EC 2.4.2.4)	K00758	F: Nucleotide metabolism and transport		APY09_RS00650	GI:983397195	WP_060565736.1	thymidine phosphorylase		GI:960431009	KSW12910.1	pyrimidine-nucleoside phosphorylase		XH001_00136	Pyrimidine-nucleoside phosphorylase	pdp	2.4.2.2	fig|1660.4.peg.138	Pyrimidine-nucleoside phosphorylase (EC 2.4.2.2)	2.4.2.2		SEED:fig|1660.5.peg.128	Thymidine phosphorylase (EC 2.4.2.4)	2.4.2.4	phosphorylase	pdp	2.4.2.4	K00758	ko00240,ko00983,ko01100,ko05219,
APY09_00665	0.959675	6.33509e-06	increased	0.38743	0.021586	no	0.180199	0.996721	no	0.56776	0.00132241	recovery	0.189824	0.519349	no	0.576645	0.00141816	recovery	APY09_00665	reverse	cytidine deaminase	K01489	F: Nucleotide metabolism and transport		APY09_RS00655	GI:983397196	WP_060565737.1	cytidine deaminase		GI:960431010	KSW12911.1	cytidine deaminase		XH001_00137	Cytidine deaminase	cdd	3.5.4.5	fig|1660.4.peg.139	Cytidine deaminase (EC 3.5.4.5)	3.5.4.5		SEED:fig|1660.5.peg.129	Cytidine deaminase (EC 3.5.4.5)	3.5.4.5	This enzyme scavenges exogenous and endogenous cytidine and 2'-deoxycytidine for UMP synthesis	cdd	2.4.2.4,3.5.4.5	K00758,K01489	ko00240,ko00983,ko01100,ko05219,
APY09_00670	0.938964	5.49354e-07	increased	0.649764	5.01134e-05	increased	0.114916	0.996721	no	0.763362	5.97272e-06	recovery	0.232896	0.299548	no	0.880476	9.74935e-07	recovery	APY09_00670	reverse	ABC transporter permease (possibly sugar)		U: Intracellular trafficing and secretion	unknown	APY09_RS00660	GI:983397197	WP_060565738.1	ABC transporter permease		GI:960431011	KSW12912.1	ABC transporter permease		XH001_00138	Branched-chain amino acid transport system / permease component			fig|1660.4.peg.140				SEED:fig|1660.5.peg.130	Ribose ABC transport system, permease protein RbsC (TC 3.A.1.2.1)		Belongs to the binding-protein-dependent transport system permease family			K02057
APY09_00675	0.805926	0.000108764	increased	0.563657	0.0029808	increased	0.104322	0.996721	no	0.667034	0.000654228	recovery	0.231404	0.46784	no	0.792789	0.000129067	recovery	APY09_00675	reverse	ABC transporter permease		S: Function Unknown	unknown	APY09_RS00665	GI:983397198	WP_060565739.1	ABC transporter permease		GI:960431012	KSW12913.1	ABC transporter permease		XH001_00139	D-allose transporter subunit			fig|1660.4.peg.141				SEED:fig|1660.5.peg.131	Ribose ABC transport system, permease protein RbsC (TC 3.A.1.2.1)		Belongs to the binding-protein-dependent transport system permease family			K02057
APY09_00680	0.903692	1.71849e-05	increased	0.469482	0.00914306	no	0.160799	0.996721	no	0.62732	0.000834315	recovery	0.253756	0.413508	no	0.721374	0.000215134	recovery	APY09_00680	reverse	ABC transporter ATP-binding protein		S: Function Unknown	unknown	APY09_RS00670	GI:983397199	WP_060565740.1	heme ABC transporter ATP-binding protein		GI:960431013	KSW12914.1	heme ABC transporter ATP-binding protein		XH001_00140	Ribose import ATP-binding protein RbsA	rbsA_1	3.6.3.17	fig|1660.4.peg.142				SEED:fig|1660.5.peg.132	ABC transporter ATP-binding protein		ABC transporter, ATP-binding protein	rbsA	3.6.3.17	K02056
APY09_00685	1.34288	5.62206e-08	increased	0.950611	4.99286e-06	increased	0.198176	0.996721	no	1.14655	3.04982e-07	recovery	0.149983	0.661125	no	1.09981	5.58276e-07	recovery	APY09_00685	reverse	hypothetical protein	K07335	S: Function Unknown		APY09_RS00675	GI:983397200	WP_060565741.1	hypothetical protein		GI:960431014	KSW12915.1	hypothetical protein		XH001_00141	Membrane lipoprotein TmpC precursor	tmpC		fig|1660.4.peg.143				SEED:fig|1660.5.peg.133	Nucleoside ABC transporter, periplasmic nucleoside-binding protein		Basic membrane protein			K07335
APY09_00690	2.63448	2.92413e-14	increased	2.48899	1.08969e-13	increased	0.307734	0.770224	no	2.79366	8.57082e-15	recovery	0.241323	0.345949	no	2.72985	1.01617e-14	recovery	APY09_00690	reverse	bifunctional metallophosphatase/5'-nucleotidase	K01081	F: Nucleotide metabolism and transport		APY09_RS00680	GI:983397201	WP_060565742.1	bifunctional metallophosphatase/5'-nucleotidase		GI:960431015	KSW12916.1	metallophosphatase		XH001_00142	Endonuclease YhcR precursor	yhcR	3.1.31.-	fig|1660.4.peg.144	5'-nucleotidase (EC 3.1.3.5)	3.1.3.5		SEED:fig|1660.5.peg.134	5'-nucleotidase (EC 3.1.3.5)	3.1.3.5	Belongs to the 5'-nucleotidase family		3.1.3.5	K01081	ko00230,ko00240,ko00760,ko01100,ko01110,
APY09_00695	1.58388	2.13836e-10	increased	1.38901	7.58782e-10	increased	0.0474182	0.996721	no	1.43559	3.17568e-10	recovery	0.0024798	0.993798	no	1.38926	5.0747e-10	recovery	APY09_00695	reverse	endonuclease	K01081,K07004	V: Defense mechanisms		APY09_RS00685	GI:983397202	WP_060565743.1	endonuclease		GI:960431016	KSW12917.1	endonuclease		XH001_00143	Endonuclease/Exonuclease/phosphatase family protein			fig|1660.4.peg.145	5'-nucleotidase (EC 3.1.3.5)	3.1.3.5		SEED:fig|1660.5.peg.135	5'-nucleotidase (EC 3.1.3.5)	3.1.3.5	Endonuclease/Exonuclease/phosphatase family	nucH	3.1.3.5	K01081,K07004	ko00230,ko00240,ko00760,ko01100,ko01110,
APY09_00700	0.819554	2.87313e-07	increased	0.631979	6.85825e-06	increased	-0.129184	0.996721	no	0.499745	0.000102669	no	-0.225153	0.219069	no	0.40397	0.000975035	no	APY09_00700	reverse	inosine 5-monophosphate dehydrogenase	K00088	F: Nucleotide metabolism and transport		APY09_RS00690	GI:983397203	WP_060565744.1	inosine 5-monophosphate dehydrogenase		GI:960431017	KSW12918.1	inosine-5-monophosphate dehydrogenase	1.1.1.205	XH001_00144	putative oxidoreductase/MSMEI_1564		1.-.-.-	fig|1660.4.peg.146	Inosine-5'-monophosphate dehydrogenase, catalytic domain (EC 1.1.1.205)	1.1.1.205		SEED:fig|1660.5.peg.136	Inosine-5'-monophosphate dehydrogenase (EC 1.1.1.205)	1.1.1.205	IMP dehydrogenase	guaB	1.1.1.205	K00088	ko00230,ko00983,ko01100,ko01110,
APY09_00705	0.0859	0.718946	no	-0.632652	0.00722133	initial	0.0542956	0.996721	no	-0.576852	0.0122851	initial	-0.117527	0.81788	no	-0.748857	0.00166452	initial	APY09_00705	forward	DNA polymerase III subunit epsilon	K02342	L: Replication and repair		APY09_RS00695	GI:983397204	WP_060565745.1	DNA polymerase III subunit epsilon		GI:960431018	KSW12919.1	DNA polymerase III subunit epsilon		XH001_00145	DNA polymerase III subunit epsilon			fig|1660.4.peg.147				SEED:fig|1660.5.peg.137	COG0847: DNA polymerase III, epsilon subunit and related 3'-5' exonucleases		DNA polymerase III subunit epsilon	dnaQ2	2.7.7.7	K02337,K02342	ko00230,ko00240,ko01100,ko03030,ko03430,ko03440,
APY09_00710	1.13174	2.27426e-07	increased	0.62958	0.00030573	increased	0.119301	0.996721	no	0.748238	4.04742e-05	recovery	0.0671479	0.870567	no	0.695272	9.93521e-05	recovery	APY09_00710	reverse	fructose-6-phosphate aldolase	K00616,K08313,K08314	G: Carbohydrate metabolism and transport		APY09_RS00700	GI:983397205	WP_060565746.1	fructose-6-phosphate aldolase		GI:960431019	KSW12920.1	fructose-6-phosphate aldolase		XH001_00146	Fructose-6-phosphate aldolase 1	fsaA	4.1.2.-	fig|1660.4.peg.148	Transaldolase (EC 2.2.1.2)	2.2.1.2	Energy	SEED:fig|1660.5.peg.138	Transaldolase (EC 2.2.1.2)	2.2.1.2	Transaldolase/Fructose-6-phosphate aldolase	tal	2.2.1.2	K00616,K08313,K08314	ko00030,ko01100,ko01110,ko01120,ko01130,ko01200,ko01230,
APY09_00715	1.15234	5.4664e-06	increased	0.41379	0.0472356	no	-0.12254	0.996721	no	0.290041	0.152505	no	-0.171994	0.679698	no	0.241312	0.232694	no	APY09_00715	reverse	IMP dehydrogenase	K00088	F: Nucleotide metabolism and transport		APY09_RS00705	GI:983397206	WP_060565747.1	IMP dehydrogenase		GI:960431020	KSW12921.1	inosine-5'-monophosphate dehydrogenase	1.1.1.205	XH001_00147	Inosine-5'-monophosphate dehydrogenase	guaB	1.1.1.205	fig|1660.4.peg.149	Inosine-5'-monophosphate dehydrogenase (EC 1.1.1.205) / CBS domain	1.1.1.205	Metabolism	SEED:fig|1660.5.peg.139	Inosine-5'-monophosphate dehydrogenase (EC 1.1.1.205)	1.1.1.205	Catalyzes the conversion of inosine 5'-phosphate (IMP) to xanthosine 5'-phosphate (XMP), the first committed and rate- limiting step in the de novo synthesis of guanine nucleotides, and therefore plays an important role in the regulation of cell growth	guaB	1.1.1.205	K00088	ko00230,ko00983,ko01100,ko01110,
APY09_00720	0.800278	1.85237e-06	increased	0.781134	1.83448e-06	increased	0.0901197	0.996721	no	0.869762	3.23934e-07	recovery	-0.0426894	0.907111	no	0.737372	3.55793e-06	recovery	APY09_00720	reverse	N-acylglucosamine 2-epimerase	K16213,K18479	G: Carbohydrate metabolism and transport		APY09_RS00710	GI:983397207	WP_060565748.1	N-acylglucosamine 2-epimerase		GI:960431021	KSW12922.1	N-acylglucosamine 2-epimerase		XH001_00148	putative sugar isomerase YihS	yihS_1	5.-.-.-	fig|1660.4.peg.150	N-acylglucosamine 2-epimerase (EC 5.1.3.8)	5.1.3.8		SEED:fig|1660.5.peg.140	N-acylglucosamine 2-epimerase (EC 5.1.3.8)	5.1.3.8	N-acylglucosamine 2-epimerase	yihS	5.1.3.11,5.3.1.31	K16213,K18479
APY09_00725	0.712665	9.65596e-05	increased	0.731631	6.39022e-05	increased	0.146073	0.996721	no	0.876359	6.08975e-06	recovery	0.0152288	0.984115	no	0.74241	6.41516e-05	recovery	APY09_00725	reverse	transposase	K22491	K: Transcription		APY09_RS00715	GI:983397208	WP_060565749.1	transposase		GI:960431022	KSW12923.1	transposase		XH001_00149	HTH-type transcriptional repressor YcgE	ycgE		fig|1660.4.peg.151				SEED:fig|1660.5.peg.141	regulatory protein, MerR		helix_turn_helix, mercury resistance	litR		K22491
APY09_00730	-0.0646299	0.754021	no	0.10567	0.584318	no	0.263676	0.996721	no	0.370456	0.047315	no	0.469456	0.106928	no	0.577113	0.00333161	recovery	APY09_00730	forward	WhiB family transcriptional regulator	K18955	K: Transcription		APY09_RS00720	GI:489887031	WP_003790481.1	WhiB family transcriptional regulator		GI:960431023	KSW12924.1	WhiB family transcriptional regulator		XH001_00150	Transcriptional regulator WhiD	whiD		fig|1660.4.peg.153				SEED:fig|1660.5.peg.142	Sporulation regulatory protein WhiD		Acts as a transcriptional regulator. Probably redox- responsive. The apo- but not holo-form probably binds DNA	wblB		K18955
APY09_00735	0.270331	0.351688	no	0.974926	0.00108476	increased	0.0601638	0.996721	no	1.03503	0.000561515	recovery	0.0785596	0.917207	no	1.05161	0.000525761	recovery	APY09_00735	forward	thioredoxin		O: Post-translational modification, protein turnover, chaperone functions		APY09_RS00725	GI:983397209	WP_060565750.1	thioredoxin		GI:960431024	KSW12925.1	thioredoxin		XH001_00151	Disulfide bond formation protein D precursor	bdbD		fig|1660.4.peg.154				SEED:fig|1660.5.peg.143	Protein-disulfide isomerase		DsbA-like protein	bdbD
APY09_00740	0.0831205	0.743728	no	0.669309	0.00490968	increased	0.189395	0.996721	no	0.856185	0.000559783	recovery	0.208005	0.647136	no	0.876907	0.000458776	recovery	APY09_00740	reverse	co-chaperone GroES	K04078	O: Post-translational modification, protein turnover, chaperone functions		APY09_RS00730	GI:489887036	WP_003790486.1	co-chaperone GroES		GI:960431025	KSW12926.1	molecular chaperone GroES		XH001_00152	10 kDa chaperonin	groS		fig|1660.4.peg.155	Heat shock protein 60 family co-chaperone GroES		Protein Processing	SEED:fig|1660.5.peg.144	Heat shock protein 60 family co-chaperone GroES		Binds to Cpn60 in the presence of Mg-ATP and suppresses the ATPase activity of the latter	groS		K04078
APY09_00745	0.160786	0.39702	no	0.628359	0.0014402	increased	-0.024323	0.996721	no	0.602744	0.00201471	recovery	-0.175743	0.623577	no	0.449575	0.0185899	no	APY09_00745	forward	SAM-dependent methyltransferase		J: Translation		APY09_RS00735	GI:983397210	WP_060565751.1	SAM-dependent methyltransferase		GI:960431026	KSW12927.1	SAM-dependent methyltransferase		XH001_00153	Methyltransferase domain protein			fig|1660.4.peg.156				SEED:fig|1660.5.peg.145	FIG00945369: hypothetical protein		COG0500 SAM-dependent methyltransferases
APY09_00750	0.627534	0.000976538	increased	0.516829	0.00456504	increased	-0.0268451	0.996721	no	0.488629	0.00639637	no	-0.0627939	0.893122	no	0.451855	0.0105159	no	APY09_00750	forward	carboxylate--amine ligase	K06048	H: Coenzyme metabolism		APY09_RS00740	GI:983397211	WP_060565752.1	carboxylate--amine ligase		GI:960431027	KSW12928.1	carboxylate--amine ligase		XH001_00154	Carboxylate-amine ligase YbdK	ybdK	6.3.-.-	fig|1660.4.peg.157				SEED:fig|1660.5.peg.146	FIG074102: hypothetical protein		ATP-dependent carboxylate-amine ligase which exhibits weak glutamate--cysteine ligase activity	ybdK		K06048
APY09_00755	1.23319	6.87569e-06	increased	1.4678	3.36406e-07	increased	-0.0606708	0.996721	no	1.40838	4.80919e-07	recovery	-0.177727	0.694075	no	1.28886	1.52473e-06	recovery	APY09_00755	forward	hypothetical protein		S: Function Unknown		APY09_RS00745	GI:983397212	WP_060565753.1	hypothetical protein		GI:960431028	KSW12929.1	hypothetical protein		XH001_00155	Phosphatidylglycerol lysyltransferase	mprF	2.3.2.3	fig|1660.4.peg.158				SEED:fig|1660.5.peg.147	Putative membrane protein		Psort location CytoplasmicMembrane, score
APY09_00760	0.903173	4.39166e-05	increased	0.680468	0.000801798	increased	-0.027607	0.996721	no	0.651572	0.00105654	recovery	-0.00104426	0.997535	no	0.678292	0.000746035	recovery	APY09_00760	forward	esterase		S: Function Unknown		APY09_RS00750	GI:983397213	WP_060565754.1	esterase		GI:960431029	KSW12930.1	esterase		XH001_00156	Putative esterase			fig|1660.4.peg.159				SEED:fig|1660.5.peg.148	possible esterase		Psort location CytoplasmicMembrane, score
APY09_00765	0.490359	0.00443535	no	0.20305	0.218898	no	-0.0419753	0.996721	no	0.159242	0.335629	no	-0.102557	0.773621	no	0.0992514	0.560381	no	APY09_00765	reverse	tRNA (adenosine(37)-N6)-threonylcarbamoyltransferase complex transferase subunit TsaD	K01409,K03070	O: Post-translational modification, protein turnover, chaperone functions		APY09_RS00755	GI:736444462	WP_034466346.1	tRNA (adenosine(37)-N6)-threonylcarbamoyltransferase complex transferase subunit TsaD		GI:960431030	KSW12931.1	tRNA threonylcarbamoyl adenosine modification protein TsaD		XH001_00157	tRNA N6-adenosine threonylcarbamoyltransferase	tsaD	2.3.1.-	fig|1660.4.peg.160	N(6)-L-threonylcarbamoyladenine synthase (EC 2.3.1.234)		Cellular Processes/ RNA Processing	SEED:fig|1660.5.peg.149	TsaD/Kae1/Qri7 protein, required for threonylcarbamoyladenosine t(6)A37 formation in tRNA		Required for the formation of a threonylcarbamoyl group on adenosine at position 37 (t(6)A37) in tRNAs that read codons beginning with adenine. Is involved in the transfer of the threonylcarbamoyl moiety of threonylcarbamoyl-AMP (TC-AMP) to the N6 group of A37, together with TsaE and TsaB. TsaD likely plays a direct catalytic role in this reaction	tsaD	2.3.1.234	K01409,K03070	ko02024,ko03060,ko03070,
APY09_00770	1.15569	9.08014e-08	increased	1.36302	5.78169e-09	increased	0.334224	0.550498	no	1.69456	1.28397e-10	recovery	0.41603	0.0458056	no	1.76985	7.05839e-11	recovery	APY09_00770	reverse	hypothetical protein		S: Function Unknown		APY09_RS00760	GI:489892146	WP_003795596.1	hypothetical protein		GI:960431031	KSW12932.1	amino acid transporter		XH001_00158	hypothetical protein			fig|1660.4.peg.161				SEED:fig|1660.5.peg.150	FIG00356045: hypothetical protein
APY09_00775	-0.524287	0.0643941	no	-0.437221	0.115223	no	-0.0804072	0.996721	no	-0.522197	0.0567516	no	-0.231068	0.661125	no	-0.676035	0.0147153	initial	APY09_00775	reverse	succinate dehydrogenase	K00240	C: Energy production and conversion		APY09_RS00765	GI:489887051	WP_003790501.1	succinate dehydrogenase		GI:960431032	KSW12933.1	succinate dehydrogenase		XH001_00159	Fumarate reductase iron-sulfur subunit	frdB	1.3.99.1	fig|1660.4.peg.162	Succinate dehydrogenase iron-sulfur protein (EC 1.3.5.1)	1.3.5.1	Energy	SEED:fig|1660.5.peg.151	Succinate dehydrogenase iron-sulfur protein (EC 1.3.99.1)	1.3.99.1	succinate dehydrogenase	frdB	1.3.5.1,1.3.5.4	K00240,K00245	ko00020,ko00190,ko00620,ko00650,ko00720,ko01100,ko01110,ko01120,ko01130,ko01200,ko02020,
APY09_00780	-0.242663	0.491326	no	0.0790223	0.824615	no	0.0974924	0.996721	no	0.171069	0.622704	no	-0.0430589	0.972006	no	0.0253261	0.94448	no	APY09_00780	reverse	succinate dehydrogenase	K00239	C: Energy production and conversion		APY09_RS00770	GI:736444457	WP_034466341.1	succinate dehydrogenase	1.3.5.1	GI:960431033	KSW12934.1	succinate dehydrogenase	1.3.5.1	XH001_00160	Fumarate reductase flavoprotein subunit	frdA	1.3.5.4	fig|1660.4.peg.163	Succinate dehydrogenase flavoprotein subunit (EC 1.3.5.1)	1.3.5.1	Energy	SEED:fig|1660.5.peg.152	Succinate dehydrogenase flavoprotein subunit (EC 1.3.99.1)	1.3.99.1	SdhA B are the catalytic subcomplex and can exhibit succinate dehydrogenase activity in the absence of SdhC D which are the membrane components and form cytochrome b556	sdhA	1.3.5.1,1.3.5.4	K00239	ko00020,ko00190,ko00650,ko00720,ko01100,ko01110,ko01120,ko01130,ko01200,ko05134,
APY09_00785	0.0103271	0.971631	no	0.517457	0.047433	increased	0.115911	0.996721	no	0.632191	0.0158772	recovery	-0.0616547	0.934296	no	0.455906	0.0783364	no	APY09_00785	reverse	succinate dehydrogenase	K00241	S: Function Unknown		APY09_RS00775	GI:736444487	WP_034466371.1	succinate dehydrogenase		GI:960431772	KSW13673.1	succinate dehydrogenase		XH001_00161	Succinate dehydrogenase/Fumarate reductase transmembrane subunit			fig|1660.4.peg.164	Succinate dehydrogenase cytochrome b subunit		Energy	SEED:fig|1660.5.peg.153	Succinate dehydrogenase cytochrome b subunit		Succinate dehydrogenase cytochrome B subunit, b558 family	sdhC		K00241	ko00020,ko00190,ko00650,ko00720,ko01100,ko01110,ko01120,ko01130,ko01200,
APY09_00790	0.643174	6.22447e-05	increased	0.64393	5.7737e-05	increased	0.0853147	0.996721	no	0.726958	1.35953e-05	recovery	0.303299	0.128005	no	0.941658	4.23467e-07	recovery	APY09_00790	reverse	Ribosomal-protein-alanine acetyltransferase	K03789	K: Transcription		APY09_RS00780	GI:736444455	WP_034466339.1	ribosomal-protein-alanine N-acetyltransferase RimI		GI:960431034	KSW12935.1	ribosomal-protein-alanine acetyltransferase		XH001_00162	Protease synthase and sporulation negative regulatory protein PAI 1	paiA_1	2.3.1.-	fig|1660.4.peg.165				SEED:fig|1660.5.peg.154	Ribosomal-protein-S18p-alanine acetyltransferase (EC 2.3.1.-)		Ribosomal-protein-alanine acetyltransferase	rimI	2.3.1.128,2.3.1.234	K01409,K03789,K14742
APY09_00795	0.764467	0.000414169	increased	0.726766	0.000642287	increased	-0.165497	0.996721	no	0.55993	0.00558174	recovery	-0.15661	0.68375	no	0.568075	0.00549386	recovery	APY09_00795	reverse	tRNA (adenosine(37)-N6)-threonylcarbamoyltransferase complex dimerization subunit type 1 TsaB	K01409,K14742	O: Post-translational modification, protein turnover, chaperone functions		APY09_RS00785	GI:983397214	WP_060565755.1	tRNA (adenosine(37)-N6)-threonylcarbamoyltransferase complex dimerization subunit type 1 TsaB		GI:960431035	KSW12936.1	tRNA threonylcarbamoyladenosine biosynthesis protein TsaB		XH001_00163	tRNA threonylcarbamoyladenosine biosynthesis protein TsaB	tsaB		fig|1660.4.peg.166	tRNA threonylcarbamoyladenosine biosynthesis protein TsaB		RNA Processing	SEED:fig|1660.5.peg.155	TsaB protein, required for threonylcarbamoyladenosine (t(6)A) formation in tRNA		Universal bacterial protein YeaZ	yeaZ	2.3.1.234	K01409,K14742
APY09_00800	0.863588	7.2578e-06	increased	0.879035	4.98962e-06	increased	-0.118859	0.996721	no	0.759015	3.79929e-05	recovery	-0.204422	0.43936	no	0.672145	0.000208471	recovery	APY09_00800	reverse	tsaE, change COG	K06925	S: Function Unknown		APY09_RS00790	GI:489887062	WP_003790512.1	tRNA (adenosine(37)-N6)-threonylcarbamoyltransferase complex ATPase subunit type 1 TsaE		GI:960431036	KSW12937.1	tRNA threonylcarbamoyladenosine biosynthesis protein TsaE		XH001_00164	tRNA threonylcarbamoyladenosine biosynthesis protein TsaE	tsaE		fig|1660.4.peg.167	tRNA threonylcarbamoyladenosine biosynthesis protein TsaE		RNA Processing	SEED:fig|1660.5.peg.156	TsaE protein, required for threonylcarbamoyladenosine t(6)A37 formation in tRNA		Hydrolase, P-loop family	ydiB	2.7.1.221,5.1.1.1	K01775,K06925,K07102	ko00473,ko00520,ko01100,ko01502,
APY09_00805	0.908649	3.00453e-07	increased	1.11963	6.11076e-09	increased	-0.20207	0.996721	no	0.915876	9.68725e-08	recovery	-0.342135	0.0782742	no	0.775197	1.19062e-06	recovery	APY09_00805	reverse	alanine racemase	K01775	M: Cell wall/membrane/envelop biogenesis		APY09_RS00795	GI:983397215	WP_060565756.1	alanine racemase		GI:960431037	KSW12938.1	alanine racemase		XH001_00165	Alanine racemase	alr	5.1.1.1	fig|1660.4.peg.168	Alanine racemase (EC 5.1.1.1)	5.1.1.1	Energy/ Stress Response, Defense, Virulence/ Metabolism	SEED:fig|1660.5.peg.157	Alanine racemase (EC 5.1.1.1)	5.1.1.1	Catalyzes the interconversion of L-alanine and D- alanine. May also act on other amino acids	alr	5.1.1.1	K01775	ko00473,ko01100,ko01502,
APY09_00810	0.918009	3.18298e-07	increased	0.649918	2.40904e-05	increased	-0.19977	0.996721	no	0.449645	0.00111828	no	-0.234803	0.283336	no	0.415693	0.00221907	no	APY09_00810	reverse	hypothetical protein	K17758,K17759	H: Coenzyme metabolism		APY09_RS00800	GI:983397216	WP_060565757.1	hypothetical protein		GI:960431038	KSW12939.1	hypothetical protein		XH001_00166	Bifunctional NAD(P)H-hydrate repair enzyme Nnr	nnr		fig|1660.4.peg.169	NAD(P)H-hydrate epimerase (EC 5.1.99.6) / ADP-dependent (S)-NAD(P)H-hydrate dehydratase (EC 4.2.1.136)		Metabolism	SEED:fig|1660.5.peg.158	NAD(P)HX epimerase / NAD(P)HX dehydratase		Bifunctional enzyme that catalyzes the epimerization of the S- and R-forms of NAD(P)HX and the dehydration of the S-form of NAD(P)HX at the expense of ADP, which is converted to AMP. This allows the repair of both epimers of NAD(P)HX, a damaged form of NAD(P)H that is a result of enzymatic or heat-dependent hydration	nnrD	4.2.1.136,5.1.99.6	K17758,K17759
APY09_00815	1.86133	6.58082e-11	increased	1.32688	5.13335e-09	increased	-0.233147	0.956942	no	1.09264	1.02388e-07	recovery	-0.134022	0.631146	no	1.18681	3.73492e-08	recovery	APY09_00815	reverse	multidrug DMT transporter permease	K05340,K06216	G: Carbohydrate metabolism and transport	sugar	APY09_RS00805	GI:983397217	WP_060565758.1	multidrug DMT transporter permease		GI:960431039	KSW12940.1	multidrug DMT transporter permease		XH001_00167	putative glucose uptake protein GlcU	glcU		fig|1660.4.peg.170				SEED:fig|1660.5.peg.159	glucose uptake protein		Sugar transport protein	glcU		K05340,K06216
APY09_00820	0.602582	0.00228521	increased	-0.27696	0.144965	no	-0.0678346	0.996721	no	-0.346116	0.0656097	no	0.0207081	0.977669	no	-0.258551	0.169589	no	APY09_00820	reverse	glutamine-fructose-6-phosphate transaminase (isomerizing)	K00820	M: Cell wall/membrane/envelop biogenesis		APY09_RS00810	GI:983397218	WP_060565759.1	glutamine-fructose-6-phosphate transaminase (isomerizing)		GI:960431040	KSW12941.1	glutamine amidotransferase		XH001_00168	Glutamine--fructose-6-phosphate aminotransferase[isomerizing]	glmS_1	2.6.1.16	fig|1660.4.peg.171	Glutamine--fructose-6-phosphate aminotransferase [isomerizing] (EC 2.6.1.16)	2.6.1.16		SEED:fig|1660.5.peg.160	Glucosamine--fructose-6-phosphate aminotransferase [isomerizing] (EC 2.6.1.16)	2.6.1.16	Catalyzes the first step in hexosamine metabolism, converting fructose-6P into glucosamine-6P using glutamine as a nitrogen source	glmS	2.6.1.16	K00820	ko00250,ko00520,ko01100,ko01130,ko04931,
APY09_00825	0.628073	0.00261697	increased	0.756348	0.000584057	increased	0.0461297	0.996721	no	0.801871	0.000332912	recovery	-0.147491	0.694075	no	0.602127	0.00600452	recovery	APY09_00825	forward	type I pantothenate kinase	K00867	H: Coenzyme metabolism		APY09_RS00815	GI:983397887	WP_060566400.1	type I pantothenate kinase		GI:960431773	KSW13674.1	type I pantothenate kinase		XH001_00169	Pantothenate kinase	coaA_1	2.7.1.33	fig|1660.4.peg.172	Pantothenate kinase (EC 2.7.1.33)	2.7.1.33	Metabolism	SEED:fig|1660.5.peg.161	Pantothenate kinase (EC 2.7.1.33)	2.7.1.33	Pantothenic acid kinase	coaA	2.7.1.33	K00867	ko00770,ko01100,
APY09_00830	0.261072	0.374906	no	0.311935	0.277052	no	0.216086	0.996721	no	0.527069	0.064446	no	0.169632	0.773621	no	0.476432	0.101581	no	APY09_00830	reverse	cell surface protein		S: Function Unknown		APY09_RS00820	GI:983397219	WP_060565760.1	cell surface protein		GI:960431041	KSW12942.1	cell surface protein		XH001_00170	Autolysin	lytA_1	3.5.1.28	fig|1660.4.peg.173				SEED:fig|1660.5.peg.162	Choline binding protein A		Cadherin-like beta sandwich domain
APY09_00835	0.15169	0.466763	no	0.0281186	0.894528	no	0.124318	0.996721	no	0.152152	0.461715	no	0.0665225	0.903258	no	0.0881527	0.694782	no	APY09_00835	reverse	ABC transporter permease	K02026,K17246	P: Inorganic ion transport and metabolism	unknown	APY09_RS00825	GI:983397220	WP_060565761.1	ABC transporter permease		GI:960431042	KSW12943.1	ABC transporter permease		XH001_00171	L-arabinose transport system permease protein AraQ	araQ_1		fig|1660.4.peg.174				SEED:fig|1660.5.peg.163	putative transport system permease protein		Binding-protein-dependent transport system inner membrane component	lacG		K02026,K17246	ko02010,
APY09_00840	0.435711	0.0806828	no	0.0206937	0.937785	no	0.0316047	0.996721	no	0.0532445	0.838465	no	0.144379	0.777946	no	0.155587	0.549486	no	APY09_00840	reverse	multiple sugar permease (possibly lactose)	K02025	P: Inorganic ion transport and metabolism	sugar	APY09_RS00830	GI:983397221	WP_060565762.1	ABC transporter permease		GI:960431043	KSW12944.1	ABC transporter permease		XH001_00172	Lactose transport system permease protein LacF	lacF_1		fig|1660.4.peg.175				SEED:fig|1660.5.peg.164	putative sugar transport protein		Binding-protein-dependent transport system inner membrane component	lacF		K02025,K15771,K17245	ko02010,
APY09_00845	0.712682	0.00101506	increased	0.957237	5.69005e-05	increased	0.184374	0.996721	no	1.13935	5.83584e-06	recovery	0.129445	0.734709	no	1.08163	1.73522e-05	recovery	APY09_00845	reverse	multiple sugar binding (possibly lactose)	K02027	G: Carbohydrate metabolism and transport	sugar	APY09_RS00835	GI:983397222	WP_060565763.1	ABC transporter substrate-binding protein		GI:960431044	KSW12945.1	ABC transporter substrate-binding protein		XH001_00173	glycerol-3-phosphate transporter periplasmic binding protein			fig|1660.4.peg.176				SEED:fig|1660.5.peg.165	conserved protein, putative sugar binding protein		ABC transporter, solute-binding protein	srrA1		K02027,K17244	ko02010,
APY09_00850	-0.238859	0.46281	no	0.198666	0.546658	no	0.149307	0.996721	no	0.344971	0.284365	no	0.113717	0.890251	no	0.304109	0.361617	no	APY09_00850	reverse	beta-galactosidase	K01190	G: Carbohydrate metabolism and transport		APY09_RS00840	GI:983397223	WP_060565764.1	beta-galactosidase		GI:960431045	KSW12946.1	beta-galactosidase		XH001_00174	Beta-galactosidase	lacZ	3.2.1.23	fig|1660.4.peg.177	beta-galactosidase (EC 3.2.1.23)	3.2.1.23	Metabolism	SEED:fig|1660.5.peg.166	Beta-galactosidase (EC 3.2.1.23)	3.2.1.23	beta-galactosidase	lacZ	3.2.1.23	K01190,K12111	ko00052,ko00511,ko00600,ko01100,
APY09_00855	-0.417111	0.172689	no	0.132276	0.685576	no	0.0702911	0.996721	no	0.199769	0.542799	no	-0.108233	0.894759	no	0.0222616	0.950748	no	APY09_00855	forward	LacI family transcriptional regulator	K02529	K: Transcription		APY09_RS00845	GI:983397224	WP_060565765.1	LacI family transcriptional regulator		GI:960431046	KSW12947.1	LacI family transcriptional regulator		XH001_00175	Ribose operon repressor	rbsR		fig|1660.4.peg.178				SEED:fig|1660.5.peg.167	putative transcription regulator, LacI family		helix_turn _helix lactose operon repressor			K02529
APY09_00860	-0.134224	0.491326	no	-0.408992	0.0311685	no	0.0364131	0.996721	no	-0.372641	0.0485896	no	-0.0761436	0.884516	no	-0.48453	0.0140431	no	APY09_00860	forward	hypothetical protein		S: Function Unknown		APY09_RS00850	GI:983397225	WP_060565766.1	hypothetical protein		GI:960431047	KSW12948.1	hypothetical protein		XH001_00176	hypothetical protein			fig|1660.4.peg.179				SEED:fig|1660.5.peg.168	hypothetical protein
APY09_00865	0.29175	0.0703216	no	0.156404	0.33062	no	0.105319	0.996721	no	0.259777	0.10217	no	-0.118518	0.713654	no	0.0320584	0.861533	no	APY09_00865	reverse	DUF4862 domain-containing protein		L: Replication and repair		APY09_RS00855	GI:983397226	WP_060565767.1	DUF4862 domain-containing protein		GI:960431048	KSW12949.1	UDP-N-acetylglucosamine diphosphorylase		XH001_00177	hypothetical protein			fig|1660.4.peg.180				SEED:fig|1660.5.peg.169	Putative chemotaxis protein, resembles cheA		Domain of unknown function (DUF4862)
APY09_00870	0.0564861	0.702197	no	-0.240834	0.0814065	no	-0.2867	0.70174	no	-0.528492	0.000370848	initial	-0.342299	0.0932896	no	-0.583978	0.000134461	initial	APY09_00870	reverse	phosphoglucosamine mutase	K03431	G: Carbohydrate metabolism and transport		APY09_RS00860	GI:983397227	WP_060565768.1	phosphoglucosamine mutase		GI:960431049	KSW12950.1	phosphoglucosamine mutase		XH001_00178	Phosphoglucosamine mutase	glmM	5.4.2.10	fig|1660.4.peg.181	Phosphoglucosamine mutase (EC 5.4.2.10)	5.4.2.10	Cellular Processes	SEED:fig|1660.5.peg.170	Phosphoglucosamine mutase (EC 5.4.2.10)	5.4.2.10	Catalyzes the conversion of glucosamine-6-phosphate to glucosamine-1-phosphate	glmM	5.4.2.10	K03431	ko00520,ko01100,ko01130,
APY09_00875	1.02824	1.14144e-05	increased	0.773614	0.000282383	increased	-0.105868	0.996721	no	0.669302	0.000980467	recovery	-0.270099	0.420937	no	0.50011	0.00884903	recovery	APY09_00875	reverse	30S ribosomal protein S9	K02996	J: Translation		APY09_RS00865	GI:496345585	WP_009054763.1	30S ribosomal protein S9		GI:960431050	KSW12951.1	30S ribosomal protein S9		XH001_00179	30S ribosomal protein S9	rpsI		fig|1660.4.peg.182	SSU ribosomal protein S9p (S16e)		Protein Processing	SEED:fig|1660.5.peg.171	SSU ribosomal protein S9p (S16e)		Belongs to the universal ribosomal protein uS9 family	rpsI		K02996	ko03010,
APY09_00880	0.713072	0.0010945	increased	0.380055	0.0626234	no	-0.0577715	0.996721	no	0.32405	0.103854	no	-0.153293	0.706973	no	0.224635	0.258162	no	APY09_00880	reverse	50S ribosomal protein L13	K02871	J: Translation		APY09_RS00870	GI:496345576	WP_009054754.1	50S ribosomal protein L13		GI:960431051	KSW12952.1	50S ribosomal protein L13		XH001_00180	50S ribosomal protein L13	rplM		fig|1660.4.peg.183	LSU ribosomal protein L13p (L13Ae)		Protein Processing	SEED:fig|1660.5.peg.172	LSU ribosomal protein L13p (L13Ae)		This protein is one of the early assembly proteins of the 50S ribosomal subunit, although it is not seen to bind rRNA by itself. It is important during the early stages of 50S assembly	rplM		K02871	ko03010,
APY09_00885	0.322003	0.0122068	no	0.258519	0.0399164	no	-0.164104	0.996721	no	0.0936338	0.464381	no	-0.310716	0.1036	no	-0.0530467	0.697786	no	APY09_00885	reverse	tRNA pseudouridine(38-40) synthase TruA	K06173	J: Translation		APY09_RS00875	GI:983397228	WP_060565769.1	tRNA pseudouridine(38-40) synthase TruA		GI:960431052	KSW12953.1	pseudouridylate synthase		XH001_00181	tRNA pseudouridine synthase A	truA	5.4.99.12	fig|1660.4.peg.184	tRNA pseudouridine(38-40) synthase (EC 5.4.99.12)		RNA Processing	SEED:fig|1660.5.peg.173	tRNA pseudouridine synthase A (EC 4.2.1.70)	4.2.1.70	Formation of pseudouridine at positions 38, 39 and 40 in the anticodon stem and loop of transfer RNAs	truA	5.4.99.12	K06173
APY09_00890	0.365556	0.00273222	no	0.682244	3.01392e-06	increased	-0.101103	0.996721	no	0.579339	2.83499e-05	recovery	-0.161952	0.417018	no	0.516919	0.000147433	recovery	APY09_00890	reverse	Polyphosphate glucokinase (EC 2.7.1.63)	K00886	G: Carbohydrate metabolism and transport K: Transcription		APY09_RS00880	GI:983397229	WP_060565770.1	ROK family transcriptional regulator		GI:960431053	KSW12954.1	ROK family transcriptional regulator		XH001_00182	Polyphosphate glucokinase	ppgK_1	2.7.1.63	fig|1660.4.peg.185	Polyphosphate glucokinase (EC 2.7.1.63)	2.7.1.63	Energy	SEED:fig|1660.5.peg.174	Polyphosphate glucokinase (EC 2.7.1.63)	2.7.1.63	ROK family	ppgK	2.7.1.2,2.7.1.63,5.3.1.9	K00845,K00886,K01810	ko00010,ko00030,ko00052,ko00500,ko00520,ko00521,ko00524,ko01100,ko01110,ko01120,ko01130,ko01200,
APY09_00895	0.428128	0.0385643	no	-0.0159354	0.943253	no	0.0205661	0.996721	no	0.00490829	0.983441	no	0.184922	0.655897	no	0.166432	0.431061	no	APY09_00895	reverse	50S ribosomal protein L17	K02879	J: Translation		APY09_RS00885	GI:983397230	WP_060565771.1	50S ribosomal protein L17		GI:960431054	KSW12955.1	50S ribosomal protein L17		XH001_00183	50S ribosomal protein L17	rplQ		fig|1660.4.peg.186	LSU ribosomal protein L17p		Protein Processing	SEED:fig|1660.5.peg.175	LSU ribosomal protein L17p		Belongs to the bacterial ribosomal protein bL17 family	rplQ		K02879	ko03010,
APY09_00900	1.04978	0.000274545	increased	0.7373	0.00606216	increased	-0.104516	0.996721	no	0.634036	0.0144677	recovery	-0.0300454	0.975777	no	0.702382	0.00736161	recovery	APY09_00900	reverse	DNA-directed RNA polymerase subunit alpha	K03040	K: Transcription		APY09_RS00890	GI:983397231	WP_060565772.1	DNA-directed RNA polymerase subunit alpha		GI:960431055	KSW12956.1	DNA-directed RNA polymerase subunit alpha		XH001_00184	DNA-directed RNA polymerase subunit alpha	rpoA	2.7.7.6	fig|1660.4.peg.187	DNA-directed RNA polymerase alpha subunit (EC 2.7.7.6)	2.7.7.6	RNA Processing	SEED:fig|1660.5.peg.176	DNA-directed RNA polymerase alpha subunit (EC 2.7.7.6)	2.7.7.6	DNA-dependent RNA polymerase catalyzes the transcription of DNA into RNA using the four ribonucleoside triphosphates as substrates	rpoA	2.7.7.6	K03040	ko00230,ko00240,ko01100,ko03020,
APY09_00905	1.39747	2.17089e-05	increased	1.56061	3.38278e-06	increased	-0.0837637	0.996721	no	1.47959	5.33575e-06	recovery	-0.0758286	0.920057	no	1.47955	5.22685e-06	recovery	APY09_00905	reverse	30S ribosomal protein S11, IF1	K02948	J: Translation		APY09_RS00895	GI:489887106	WP_003790556.1	30S ribosomal protein S11		GI:960431056	KSW12957.1	30S ribosomal protein S11		XH001_00185	30S ribosomal protein S11	rpsK		fig|1660.4.peg.188	SSU ribosomal protein S11p (S14e)		Protein Processing	SEED:fig|1660.5.peg.177	SSU ribosomal protein S11p (S14e)		Located on the platform of the 30S subunit, it bridges several disparate RNA helices of the 16S rRNA. Forms part of the Shine-Dalgarno cleft in the 70S ribosome	rpsK		K02948	ko03010,
APY09_00910	1.09404	6.27188e-06	increased	1.13174	2.65499e-06	increased	-0.0773297	0.996721	no	1.05667	5.32352e-06	recovery	0.0494265	0.929102	no	1.17844	1.21514e-06	recovery	APY09_00910	reverse	30S ribosomal protein S13	K02952	J: Translation		APY09_RS00900	GI:492517377	WP_005872704.1	30S ribosomal protein S13		GI:960431774	KSW13675.1	30S ribosomal protein S13		XH001_00186	30S ribosomal protein S13	rpsM		fig|1660.4.peg.189	SSU ribosomal protein S13p (S18e)		Protein Processing	SEED:fig|1660.5.peg.178	SSU ribosomal protein S13p (S18e)		Located at the top of the head of the 30S subunit, it contacts several helices of the 16S rRNA. In the 70S ribosome it contacts the 23S rRNA (bridge B1a) and protein L5 of the 50S subunit (bridge B1b), connecting the 2 subunits	rpsM		K02952	ko03010,
APY09_00915	0.869575	0.000932326	increased	0.75897	0.00277444	increased	-0.0892421	0.996721	no	0.672008	0.00612785	recovery	0.0867255	0.89653	no	0.847933	0.000963053	recovery	APY09_00915	reverse	50S ribosomal protein L36	K02919	J: Translation		APY09_RS00905	GI:489887127	WP_003790577.1	50S ribosomal protein L36		GI:960431057	KSW12958.1	50S ribosomal protein L36		XH001_00187	50S ribosomal protein L36	rpmJ		fig|1660.4.peg.190	LSU ribosomal protein L36p @ LSU ribosomal protein L36p, zinc-dependent		Protein Processing	SEED:fig|1660.5.peg.179	LSU ribosomal protein L36p		Belongs to the bacterial ribosomal protein bL36 family	rpmJ		K02919	ko03010,
APY09_00920	0.58463	0.00446565	increased	0.30847	0.116894	no	-0.0625021	0.996721	no	0.247894	0.201368	no	0.18817	0.639227	no	0.499019	0.0121142	no	APY09_00920	reverse	translation initiation factor IF-1	K02518	J: Translation		APY09_RS00910	GI:489887130	WP_003790580.1	translation initiation factor IF-1		GI:960431058	KSW12959.1	translation initiation factor IF-1		XH001_00188	Translation initiation factor IF-1	infA		fig|1660.4.peg.191	Translation initiation factor 1		Protein Processing/ Cellular Processes	SEED:fig|1660.5.peg.180	Translation initiation factor 1		One of the essential components for the initiation of protein synthesis. Stabilizes the binding of IF-2 and IF-3 on the 30S subunit to which N-formylmethionyl-tRNA(fMet) subsequently binds. Helps modulate mRNA selection, yielding the 30S pre- initiation complex (PIC). Upon addition of the 50S ribosomal subunit IF-1, IF-2 and IF-3 are released leaving the mature 70S translation initation complex	infA		K02518
APY09_00925	-0.954884	1.24523e-05	decreased	-1.26223	2.13074e-07	initial	-0.205516	0.996721	no	-1.46983	1.38638e-08	initial	0.157955	0.647136	no	-1.10884	1.33027e-06	initial	APY09_00925	reverse	00925 and 07310 both called methionyl aminopeptidase	K01265	E: Amino Acid metabolism and transport		APY09_RS00915	GI:983397232	WP_060565773.1	methionine aminopeptidase		GI:960431059	KSW12960.1	methionine aminopeptidase		XH001_00189	Methionine aminopeptidase 1	map_1	3.4.11.18	fig|1660.4.peg.192	Methionine aminopeptidase (EC 3.4.11.18)		Protein Processing	SEED:fig|1660.5.peg.181	Methionine aminopeptidase (EC 3.4.11.18)	3.4.11.18	Removes the N-terminal methionine from nascent proteins. The N-terminal methionine is often cleaved when the second residue in the primary sequence is small and uncharged (Met-Ala-, Cys, Gly, Pro, Ser, Thr, or Val). Requires deformylation of the N(alpha)-formylated initiator methionine before it can be hydrolyzed	map	3.4.11.18	K01265
APY09_00930	-0.309493	0.110456	no	-0.636537	0.00193458	initial	-0.0739815	0.996721	no	-0.712026	0.000616059	initial	0.210874	0.557653	no	-0.430316	0.0261912	no	APY09_00930	reverse	adenylate kinase	K00939	F: Nucleotide metabolism and transport		APY09_RS00920	GI:983397233	WP_060565774.1	adenylate kinase		GI:960431060	KSW12961.1	adenylate kinase		XH001_00190	Adenylate kinase	adk	2.7.4.3	fig|1660.4.peg.193	Adenylate kinase (EC 2.7.4.3)	2.7.4.3		SEED:fig|1660.5.peg.182	Adenylate kinase (EC 2.7.4.3)	2.7.4.3	Catalyzes the reversible transfer of the terminal phosphate group between ATP and AMP. Plays an important role in cellular energy homeostasis and in adenine nucleotide metabolism	adk	2.7.4.3	K00939	ko00230,ko00730,ko01100,ko01110,ko01130,
APY09_00935	-0.253541	0.329602	no	-0.374275	0.137284	no	-0.035926	0.996721	no	-0.410685	0.0973698	no	0.23937	0.628103	no	-0.13911	0.597945	no	APY09_00935	reverse	preprotein translocase subunit SecY	K03076	U: Intracellular trafficing and secretion	other	APY09_RS00925	GI:983397234	WP_060565775.1	preprotein translocase subunit SecY		GI:960431061	KSW12962.1	preprotein translocase subunit SecY		XH001_00191	preprotein translocase subunit SecY			fig|1660.4.peg.194				SEED:fig|1660.5.peg.183	Preprotein translocase secY subunit (TC 3.A.5.1.1)		The central subunit of the protein translocation channel SecYEG. Consists of two halves formed by TMs 1-5 and 6-10. These two domains form a lateral gate at the front which open onto the bilayer between TMs 2 and 7, and are clamped together by SecE at the back. The channel is closed by both a pore ring composed of hydrophobic SecY resides and a short helix (helix 2A) on the extracellular side of …	secY		K03076	ko02024,ko03060,ko03070,
APY09_00940	-1.24898	1.2586e-06	decreased	-0.990071	1.61867e-05	initial	-0.0399832	0.996721	no	-1.02904	8.1658e-06	initial	0.376522	0.194477	no	-0.615176	0.00249387	initial	APY09_00940	reverse	50S ribosomal protein L15	K02876	J: Translation		APY09_RS00930	GI:489887137	WP_003790587.1	50S ribosomal protein L15		GI:960431062	KSW12963.1	50S ribosomal protein L15		XH001_00192	50S ribosomal protein L15	rplO		fig|1660.4.peg.195	LSU ribosomal protein L15p (L27Ae)		Protein Processing	SEED:fig|1660.5.peg.184	LSU ribosomal protein L15p (L27Ae)		binds to the 23S rRNA	rplO		K02876	ko03010,
APY09_00945	-1.0357	1.2586e-06	decreased	-0.861959	9.10518e-06	initial	-0.114922	0.996721	no	-0.977242	1.31502e-06	initial	0.374537	0.119959	no	-0.489669	0.00360094	no	APY09_00945	reverse	50S ribosomal protein L30	K02907	J: Translation		APY09_RS00935	GI:983397235	WP_060565776.1	50S ribosomal protein L30		GI:960431063	KSW12964.1	50S ribosomal protein L30		XH001_00193	50S ribosomal protein L30	rpmD		fig|1660.4.peg.196	LSU ribosomal protein L30p (L7e)		Protein Processing	SEED:fig|1660.5.peg.185	LSU ribosomal protein L30p (L7e)		50S ribosomal protein L30	rpmD		K02907	ko03010,
APY09_00950	-0.877339	4.53728e-05	decreased	-0.702173	0.000373644	initial	-0.066683	0.996721	no	-0.768319	0.000117389	initial	0.369351	0.169941	no	-0.33529	0.0607177	no	APY09_00950	reverse	30S ribosomal protein S5	K02988	J: Translation		APY09_RS00940	GI:489887139	WP_003790589.1	30S ribosomal protein S5		GI:960431064	KSW12965.1	30S ribosomal protein S5		XH001_00194	30S ribosomal protein S5	rpsE		fig|1660.4.peg.197	SSU ribosomal protein S5p (S2e)		Protein Processing	SEED:fig|1660.5.peg.186	SSU ribosomal protein S5p (S2e)		Located at the back of the 30S subunit body where it stabilizes the conformation of the head with respect to the body	rpsE		K02988	ko03010,
APY09_00955	-0.882622	0.000106024	decreased	-0.51975	0.00895411	initial	-0.0525032	0.996721	no	-0.571868	0.00403854	initial	0.408053	0.159372	no	-0.114587	0.570399	no	APY09_00955	reverse	50S ribosomal protein L18, secY	K02881	J: Translation		APY09_RS00945	GI:512630184	WP_016460323.1	50S ribosomal protein L18		GI:960431065	KSW12966.1	50S ribosomal protein L18		XH001_00195	50S ribosomal protein L18	rplR		fig|1660.4.peg.198	LSU ribosomal protein L18p (L5e)		Protein Processing	SEED:fig|1660.5.peg.187	LSU ribosomal protein L18p (L5e)		This is one of the proteins that binds and probably mediates the attachment of the 5S RNA into the large ribosomal subunit, where it forms part of the central protuberance	rplR		K02881	ko03010,
APY09_00960	-0.782577	0.00456374	decreased	-0.549615	0.0352741	initial	-0.096229	0.996721	no	-0.644941	0.0130137	initial	0.424404	0.310425	no	-0.129819	0.638527	no	APY09_00960	reverse	50S ribosomal protein L6	K02933	J: Translation		APY09_RS00950	GI:736441509	WP_034463460.1	50S ribosomal protein L6		GI:960431066	KSW12967.1	50S ribosomal protein L6		XH001_00196	50S ribosomal protein L6	rplF		fig|1660.4.peg.199	LSU ribosomal protein L6p (L9e)		Protein Processing	SEED:fig|1660.5.peg.188	LSU ribosomal protein L6p (L9e)		This protein binds to the 23S rRNA, and is important in its secondary structure. It is located near the subunit interface in the base of the L7 L12 stalk, and near the tRNA binding site of the peptidyltransferase center	rplF		K02933	ko03010,
APY09_00965	-0.879969	0.00150442	decreased	-0.880799	0.0013238	initial	-0.0848544	0.996721	no	-0.964715	0.000474314	initial	0.450706	0.265383	no	-0.433853	0.0903177	no	APY09_00965	reverse	30S ribosomal protein S8	K02994	J: Translation		APY09_RS00955	GI:736441498	WP_034463449.1	30S ribosomal protein S8		GI:960431067	KSW12968.1	30S ribosomal protein S8		XH001_00197	30S ribosomal protein S8	rpsH		fig|1660.4.peg.200	SSU ribosomal protein S8p (S15Ae)		Protein Processing	SEED:fig|1660.5.peg.189	SSU ribosomal protein S8p (S15Ae)		One of the primary rRNA binding proteins, it binds directly to 16S rRNA central domain where it helps coordinate assembly of the platform of the 30S subunit	rpsH		K02994	ko03010,
APY09_00970	-0.968243	0.000233617	decreased	-1.09189	5.16656e-05	initial	-0.0426085	0.996721	no	-1.13438	2.90308e-05	initial	0.481718	0.168755	no	-0.612869	0.0104241	initial	APY09_00970	reverse	30S ribosomal protein S14	K02954	J: Translation		APY09_RS00960	GI:489887153	WP_003790603.1	30S ribosomal protein S14		GI:960431068	KSW12969.1	30S ribosomal protein S14		XH001_00198	30S ribosomal protein S14 type Z	rpsZ		fig|1660.4.peg.201	SSU ribosomal protein S14p (S29e) @ SSU ribosomal protein S14p (S29e), zinc-dependent		Protein Processing	SEED:fig|1660.5.peg.190	SSU ribosomal protein S14p (S29e) @ SSU ribosomal protein S14p (S29e), zinc-dependent		Binds 16S rRNA, required for the assembly of 30S particles and may also be responsible for determining the conformation of the 16S rRNA at the A site	rpsN		K02954	ko03010,
APY09_00975	-1.18507	3.23637e-07	decreased	-1.25979	7.59794e-08	initial	-0.0269851	0.996721	no	-1.28671	4.00504e-08	initial	0.589948	0.020174	hour15	-0.672503	0.000324264	initial	APY09_00975	reverse	50S ribosomal protein L5	K02931	J: Translation		APY09_RS00965	GI:881058124	WP_048775987.1	50S ribosomal protein L5		GI:960431069	KSW12970.1	50S ribosomal protein L5		XH001_00199	50S ribosomal protein L5	rplE		fig|1660.4.peg.202	LSU ribosomal protein L5p (L11e)		Protein Processing	SEED:fig|1660.5.peg.191	LSU ribosomal protein L5p (L11e)		This is 1 of the proteins that binds and probably mediates the attachment of the 5S RNA into the large ribosomal subunit, where it forms part of the central protuberance. In the 70S ribosome it contacts protein S13 of the 30S subunit (bridge B1b), connecting the 2 subunits	rplE		K02931	ko03010,
APY09_00980	-0.993714	0.000135895	decreased	-1.22749	9.31066e-06	initial	-0.0743028	0.996721	no	-1.30181	3.51079e-06	initial	0.530877	0.112765	no	-0.701489	0.00360904	initial	APY09_00980	reverse	50S ribosomal protein L24	K02895	J: Translation		APY09_RS00970	GI:489887156	WP_003790606.1	50S ribosomal protein L24		GI:960431070	KSW12971.1	50S ribosomal protein L24		XH001_00200	50S ribosomal protein L24	rplX		fig|1660.4.peg.203	LSU ribosomal protein L24p (L26e)		Protein Processing	SEED:fig|1660.5.peg.192	LSU ribosomal protein L24p (L26e)		One of the proteins that surrounds the polypeptide exit tunnel on the outside of the subunit	rplX		K02895	ko03010,
APY09_00985	-1.05853	1.06384e-05	decreased	-1.08742	5.49537e-06	initial	-0.034603	0.996721	no	-1.12214	3.00872e-06	initial	0.556563	0.0512717	no	-0.535065	0.00783499	initial	APY09_00985	reverse	50S ribosomal protein L14	K02874	J: Translation		APY09_RS00975	GI:489887159	WP_003790609.1	50S ribosomal protein L14		GI:960431071	KSW12972.1	50S ribosomal protein L14		XH001_00201	50S ribosomal protein L14	rplN		fig|1660.4.peg.204	LSU ribosomal protein L14p (L23e)		Protein Processing	SEED:fig|1660.5.peg.193	LSU ribosomal protein L14p (L23e)		Binds to 23S rRNA. Forms part of two intersubunit bridges in the 70S ribosome	rplN		K02874	ko03010,
APY09_00990	-0.891879	0.000513252	decreased	-0.757891	0.00189569	initial	-0.106984	0.996721	no	-0.865088	0.000485629	initial	0.520669	0.135739	no	-0.24303	0.295702	no	APY09_00990	reverse	30S ribosomal protein S17	K02961	J: Translation		APY09_RS00980	GI:489887161	WP_003790611.1	30S ribosomal protein S17		GI:960431072	KSW12973.1	30S ribosomal protein S17		XH001_00202	30S ribosomal protein S17	rpsQ		fig|1660.4.peg.205	SSU ribosomal protein S17p (S11e)		Protein Processing	SEED:fig|1660.5.peg.194	SSU ribosomal protein S17p (S11e)		One of the primary rRNA binding proteins, it binds specifically to the 5'-end of 16S ribosomal RNA	rpsQ		K02961	ko03010,
APY09_00995	-0.768737	0.00172361	decreased	-0.708924	0.00297441	initial	-0.101336	0.996721	no	-0.809825	0.000836682	initial	0.419848	0.239356	no	-0.295071	0.194287	no	APY09_00995	reverse	EF-Tu	K02904	J: Translation		APY09_RS00985	GI:489887163	WP_003790613.1	50S ribosomal protein L29		GI:960431073	KSW12974.1	50S ribosomal protein L29		XH001_00203	50S ribosomal protein L29	rpmC		fig|1660.4.peg.206	LSU ribosomal protein L29p (L35e)		Protein Processing	SEED:fig|1660.5.peg.195	LSU ribosomal protein L29p (L35e)		Belongs to the universal ribosomal protein uL29 family	rpmC		K02904	ko03010,
APY09_01000	-0.522029	0.0356431	decreased	-0.370944	0.125301	no	-0.102299	0.996721	no	-0.473541	0.0481586	no	0.370916	0.36594	no	-0.00792333	0.974612	no	APY09_01000	reverse	EF-Tu	K02878	J: Translation		APY09_RS00990	GI:512630192	WP_016460326.1	50S ribosomal protein L16		GI:960431074	KSW12975.1	50S ribosomal protein L16		XH001_00204	50S ribosomal protein L16	rplP		fig|1660.4.peg.207	LSU ribosomal protein L16p (L10e)		Protein Processing	SEED:fig|1660.5.peg.196	LSU ribosomal protein L16p (L10e)		Binds 23S rRNA and is also seen to make contacts with the A and possibly P site tRNAs	rplP		K02878	ko03010,
APY09_01005	-0.415739	0.152075	no	-0.30938	0.275089	no	-0.120117	0.996721	no	-0.428735	0.121378	no	0.34486	0.492706	no	0.0244091	0.937115	no	APY09_01005	reverse	EF-Tu	K02982	J: Translation		APY09_RS00995	GI:489887168	WP_003790618.1	30S ribosomal protein S3		GI:960431075	KSW12976.1	30S ribosomal protein S3		XH001_00205	30S ribosomal protein S3	rpsC		fig|1660.4.peg.208	SSU ribosomal protein S3p (S3e)		Protein Processing	SEED:fig|1660.5.peg.197	SSU ribosomal protein S3p (S3e)		Binds the lower part of the 30S subunit head. Binds mRNA in the 70S ribosome, positioning it for translation	rpsC		K02982	ko03010,
APY09_01010	-0.411001	0.206391	no	-0.162593	0.617547	no	-0.0632597	0.996721	no	-0.224621	0.482193	no	0.394033	0.48864	no	0.22184	0.49463	no	APY09_01010	reverse	EF-Tu	K02890	J: Translation		APY09_RS01000	GI:489887170	WP_003790620.1	50S ribosomal protein L22		GI:960431076	KSW12977.1	50S ribosomal protein L22		XH001_00206	50S ribosomal protein L22	rplV		fig|1660.4.peg.209	LSU ribosomal protein L22p (L17e)		Protein Processing	SEED:fig|1660.5.peg.198	LSU ribosomal protein L22p (L17e)		The globular domain of the protein is located near the polypeptide exit tunnel on the outside of the subunit, while an extended beta-hairpin is found that lines the wall of the exit tunnel in the center of the 70S ribosome	rplV		K02890	ko03010,
APY09_01015	-0.439657	0.226262	no	-0.262811	0.462427	no	-0.0313547	0.996721	no	-0.294252	0.408407	no	0.493345	0.420937	no	0.221611	0.548921	no	APY09_01015	reverse	EF-Tu	K02965	J: Translation		APY09_RS01005	GI:489887171	WP_003790621.1	30S ribosomal protein S19		GI:960431077	KSW12978.1	30S ribosomal protein S19		XH001_00207	30S ribosomal protein S19	rpsS		fig|1660.4.peg.210	SSU ribosomal protein S19p (S15e)		Protein Processing	SEED:fig|1660.5.peg.199	SSU ribosomal protein S19p (S15e)		Protein S19 forms a complex with S13 that binds strongly to the 16S ribosomal RNA	rpsS		K02965	ko03010,
APY09_01020	-0.203983	0.62405	no	-0.181474	0.648248	no	-0.0688921	0.996721	no	-0.249632	0.52731	no	0.354741	0.640848	no	0.158284	0.705464	no	APY09_01020	reverse	EF-Tu	K02886	J: Translation		APY09_RS01010	GI:489887173	WP_003790623.1	50S ribosomal protein L2		GI:960431078	KSW12979.1	50S ribosomal protein L2		XH001_00208	50S ribosomal protein L2	rplB		fig|1660.4.peg.211	LSU ribosomal protein L2p (L8e)		Protein Processing	SEED:fig|1660.5.peg.200	LSU ribosomal protein L2p (L8e)		One of the primary rRNA binding proteins. Required for association of the 30S and 50S subunits to form the 70S ribosome, for tRNA binding and peptide bond formation. It has been suggested to have peptidyltransferase activity	rplB		K02886	ko03010,
APY09_01025	-0.385039	0.333775	no	-0.198466	0.616471	no	0.0255784	0.996721	no	-0.172201	0.666784	no	0.426707	0.561906	no	0.218101	0.587076	no	APY09_01025	reverse	EF-Tu	K02892	J: Translation		APY09_RS01015	GI:489887176	WP_003790626.1	50S ribosomal protein L23		GI:960431079	KSW12980.1	50S ribosomal protein L23		XH001_00209	50S ribosomal protein L23	rplW		fig|1660.4.peg.212	LSU ribosomal protein L23p (L23Ae)		Protein Processing	SEED:fig|1660.5.peg.201	LSU ribosomal protein L23p (L23Ae)		One of the early assembly proteins it binds 23S rRNA. One of the proteins that surrounds the polypeptide exit tunnel on the outside of the ribosome. Forms the main docking site for trigger factor binding to the ribosome	rplW		K02892	ko03010,
APY09_01030	-0.630727	0.0446846	decreased	-0.745079	0.0183396	initial	0.0341669	0.996721	no	-0.709965	0.0221062	initial	0.51209	0.299548	no	-0.244728	0.445534	no	APY09_01030	reverse	EF-Tu	K02926	J: Translation		APY09_RS01020	GI:496345521	WP_009054699.1	50S ribosomal protein L4		GI:960431080	KSW12981.1	50S ribosomal protein L4		XH001_00210	50S ribosomal protein L4	rplD		fig|1660.4.peg.213	LSU ribosomal protein L4p (L1e)		Protein Processing	SEED:fig|1660.5.peg.202	LSU ribosomal protein L4p (L1e)		Forms part of the polypeptide exit tunnel	rplD		K02926	ko03010,
APY09_01035	-0.725999	0.00945074	decreased	-0.971543	0.000925881	initial	0.0994006	0.996721	no	-0.87101	0.00222624	initial	0.566952	0.15972	no	-0.41382	0.129199	no	APY09_01035	reverse	EF-Tu	K02906	J: Translation		APY09_RS01025	GI:983397236	WP_060565777.1	50S ribosomal protein L3		GI:960431081	KSW12982.1	50S ribosomal protein L3		XH001_00211	50S ribosomal protein L3	rplC		fig|1660.4.peg.214	LSU ribosomal protein L3p (L3e)		Protein Processing	SEED:fig|1660.5.peg.203	LSU ribosomal protein L3p (L3e)		One of the primary rRNA binding proteins, it binds directly near the 3'-end of the 23S rRNA, where it nucleates assembly of the 50S subunit	rplC		K02906	ko03010,
APY09_01040	-0.80199	8.18485e-05	decreased	-1.37252	5.69045e-08	initial	0.167102	0.996721	no	-1.2044	3.43125e-07	initial	0.724815	0.00811501	hour15	-0.652177	0.000914856	initial	APY09_01040	reverse	EF-Tu	K02946	J: Translation		APY09_RS01030	GI:489887181	WP_003790631.1	30S ribosomal protein S10		GI:960431082	KSW12983.1	30S ribosomal protein S10		XH001_00212	30S ribosomal protein S10	rpsJ		fig|1660.4.peg.215	SSU ribosomal protein S10p (S20e)		Protein Processing/ Stress Response, Defense, Virulence	SEED:fig|1660.5.peg.204	SSU ribosomal protein S10p (S20e)		Involved in the binding of tRNA to the ribosomes	rpsJ		K02946	ko03010,
APY09_01045	0.471023	0.122537	no	-0.0750227	0.816712	no	-0.0761304	0.996721	no	-0.153247	0.625945	no	0.0986361	0.905745	no	0.0198214	0.951286	no	APY09_01045	reverse	elongation factor Tu	K02358	J: Translation		APY09_RS01035	GI:489887183	WP_003790633.1	elongation factor Tu		GI:960431083	KSW12984.1	elongation factor Tu		XH001_00213	Elongation factor Tu	tuf		fig|1660.4.peg.216	Translation elongation factor Tu		Protein Processing/ Stress Response, Defense, Virulence	SEED:fig|1660.5.peg.205	Translation elongation factor Tu		This protein promotes the GTP-dependent binding of aminoacyl-tRNA to the A-site of ribosomes during protein biosynthesis	tuf		K02358
APY09_01050	0.574422	0.0170022	increased	0.390875	0.0976197	no	0.229224	0.996721	no	0.618874	0.0100936	recovery	0.339569	0.413508	no	0.724839	0.00329692	recovery	APY09_01050	reverse	elongation factor G	K02355	J: Translation		APY09_RS01040	GI:736441482	WP_034463433.1	elongation factor G		GI:960431084	KSW12985.1	elongation factor G		XH001_00214	Elongation factor G	fusA		fig|1660.4.peg.217	Translation elongation factor G		Protein Processing/ Stress Response, Defense, Virulence	SEED:fig|1660.5.peg.206	Translation elongation factor G		Catalyzes the GTP-dependent ribosomal translocation step during translation elongation. During this step, the ribosome changes from the pre-translocational (PRE) to the post- translocational (POST) state as the newly formed A-site-bound peptidyl-tRNA and P-site-bound deacylated tRNA move to the P and E sites, respectively. Catalyzes the coordinated movement of the two tRNA molecules, the mRNA and…	fusA		K02355
APY09_01055	0.763028	0.00271128	increased	0.474932	0.0509059	no	0.236711	0.996721	no	0.712252	0.00461104	recovery	0.257794	0.594742	no	0.728538	0.00377155	recovery	APY09_01055	reverse	30S ribosomal protein S7	K02992	J: Translation		APY09_RS01045	GI:489887187	WP_003790637.1	30S ribosomal protein S7		GI:960431085	KSW12986.1	30S ribosomal protein S7		XH001_00215	30S ribosomal protein S7	rpsG		fig|1660.4.peg.218	SSU ribosomal protein S7p (S5e)		Protein Processing	SEED:fig|1660.5.peg.207	SSU ribosomal protein S7p (S5e)		One of the primary rRNA binding proteins, it binds directly to 16S rRNA where it nucleates assembly of the head domain of the 30S subunit. Is located at the subunit interface close to the decoding center, probably blocks exit of the E-site tRNA	rpsG		K02992	ko03010,
APY09_01060	0.774397	0.000938922	increased	0.741948	0.001237	increased	0.221698	0.996721	no	0.964082	7.67682e-05	recovery	0.220656	0.61412	no	0.958953	8.39554e-05	recovery	APY09_01060	reverse	30S ribosomal protein S12	K02950	J: Translation		APY09_RS01050	GI:983397237	WP_060565778.1	30S ribosomal protein S12		GI:960431086	KSW12987.1	30S ribosomal protein S12		XH001_00216	30S ribosomal protein S12	rpsL		fig|1660.4.peg.219	SSU ribosomal protein S12p (S23e)		Protein Processing/ Stress Response, Defense, Virulence	SEED:fig|1660.5.peg.208	SSU ribosomal protein S12p (S23e)		Interacts with and stabilizes bases of the 16S rRNA that are involved in tRNA selection in the A site and with the mRNA backbone. Located at the interface of the 30S and 50S subunits, it traverses the body of the 30S subunit contacting proteins on the other side and probably holding the rRNA structure together. The combined cluster of proteins S8, S12 and S17 appears to hold together the shoulder…	rpsL		K02950	ko03010,
APY09_01065	-0.523145	0.000321381	decreased	-0.114191	0.398249	no	-0.200514	0.996721	no	-0.319279	0.0220416	no	-0.316695	0.14929	no	-0.437611	0.00360094	no	APY09_01065	reverse	APY09_01065 and 06935 are both possible beta-glucosidase	K05349	G: Carbohydrate metabolism and transport		APY09_RS01055	GI:983397238	WP_060565779.1	beta-glucosidase		GI:960431087	KSW12988.1	beta-glucosidase		XH001_00217	Thermostable beta-glucosidase B	bglB_1	3.2.1.21	fig|1660.4.peg.220	beta-glucosidase (EC 3.2.1.21)	3.2.1.21		SEED:fig|1660.5.peg.209	Beta-glucosidase (EC 3.2.1.21)	3.2.1.21	Glycosyl hydrolase family 3 N-terminal domain protein		3.2.1.21	K05349	ko00460,ko00500,ko00940,ko01100,ko01110,
APY09_01070	-0.403952	0.00619151	no	-0.463139	0.00200991	no	-0.100866	0.996721	no	-0.567063	0.000328672	initial	0.123064	0.661125	no	-0.342852	0.0188628	no	APY09_01070	reverse	peptidase		S: Function Unknown		APY09_RS01060	GI:983397239	WP_060565780.1	peptidase		GI:960431088	KSW12989.1	peptidase		XH001_00218	hypothetical protein			fig|1660.4.peg.221				SEED:fig|1660.5.peg.210	conserved repeat domain protein
APY09_01075	0.612311	0.00136837	increased	0.403156	0.0255164	no	-0.13885	0.996721	no	0.263508	0.129715	no	0.0983664	0.817216	no	0.498332	0.00612822	no	APY09_01075	reverse	DNA-directed RNA polymerase subunit beta'	K03046	K: Transcription		APY09_RS01065	GI:983397240	WP_060565781.1	DNA-directed RNA polymerase subunit beta'		GI:960431089	KSW12990.1	DNA-directed RNA polymerase subunit beta'		XH001_00219	DNA-directed RNA polymerase subunit beta'	rpoC	2.7.7.6	fig|1660.4.peg.222	DNA-directed RNA polymerase beta' subunit (EC 2.7.7.6)	2.7.7.6	Stress Response, Defense, Virulence/ RNA Processing	SEED:fig|1660.5.peg.211	DNA-directed RNA polymerase beta' subunit (EC 2.7.7.6)	2.7.7.6	DNA-dependent RNA polymerase catalyzes the transcription of DNA into RNA using the four ribonucleoside triphosphates as substrates	rpoC	2.7.7.6	K03046	ko00230,ko00240,ko01100,ko03020,
APY09_01080	0.630049	0.0364305	increased	0.742843	0.0136625	increased	-0.14315	0.996721	no	0.600619	0.038429	recovery	0.0156897	0.992092	no	0.752374	0.0108841	recovery	APY09_01080	reverse	DNA-directed RNA polymerase subunit beta	K03043	K: Transcription		APY09_RS01070	GI:983397241	WP_060565782.1	DNA-directed RNA polymerase subunit beta		GI:960431090	KSW12991.1	DNA-directed RNA polymerase subunit beta		XH001_00220	DNA-directed RNA polymerase subunit beta	rpoB	2.7.7.6	fig|1660.4.peg.223	DNA-directed RNA polymerase beta subunit (EC 2.7.7.6)	2.7.7.6	Stress Response, Defense, Virulence/ RNA Processing	SEED:fig|1660.5.peg.212	DNA-directed RNA polymerase beta subunit (EC 2.7.7.6)	2.7.7.6	DNA-dependent RNA polymerase catalyzes the transcription of DNA into RNA using the four ribonucleoside triphosphates as substrates	rpoB	2.7.7.6	K03043	ko00230,ko00240,ko01100,ko03020,
APY09_01090	0.471901	0.00384654	no	0.655693	0.000151824	increased	0.14897	0.996721	no	0.803892	1.21459e-05	recovery	0.297264	0.233213	no	0.954821	1.23654e-06	recovery	APY09_01090	forward	pyruvate oxidase	K00156,K00158	E: Amino Acid metabolism and transport H: Coenzyme metabolism		APY09_RS01080	GI:983397242	WP_060565783.1	pyruvate oxidase		GI:960431091	KSW12992.1	pyruvate dehydrogenase		XH001_00222	Pyruvate dehydrogenase [ubiquinone]	poxB	1.2.5.1	fig|1660.4.peg.225	Pyruvate dehydrogenase (quinone) (EC 1.2.5.1)	1.2.5.1		SEED:fig|1660.5.peg.213	Pyruvate oxidase [ubiquinone, cytochrome] (EC 1.2.2.2)	1.2.2.2	Belongs to the TPP enzyme family	poxB	1.2.3.3,1.2.5.1	K00156,K00158	ko00620,ko01100,
APY09_01095	-0.416286	0.10778	no	0.0418787	0.879315	no	0.165267	0.996721	no	0.208472	0.436616	no	0.318523	0.507598	no	0.353342	0.180723	no	APY09_01095	forward	oxidoreductase	K07147	C: Energy production and conversion		APY09_RS01085	GI:983397243	WP_060565784.1	oxidoreductase		GI:960431092	KSW12993.1	oxidoreductase		XH001_00223	TMAO/DMSO reductase			fig|1660.4.peg.226				SEED:fig|1660.5.peg.214	FIG01029211: hypothetical protein		Oxidoreductase molybdopterin binding domain protein	yedY		K07147
APY09_01100	0.27618	0.305792	no	0.453919	0.0885427	no	-0.00426298	0.996721	no	0.448513	0.0926008	no	-0.0927669	0.891877	no	0.356659	0.193016	no	APY09_01100	reverse	fructosamine kinase		G: Carbohydrate metabolism and transport		APY09_RS01090	GI:983397244	WP_060565785.1	fructosamine kinase		GI:960431093	KSW12994.1	fructosamine kinase		XH001_00224	Fructosamine kinase			fig|1660.4.peg.227				SEED:fig|1660.5.peg.215	putative fructosamine kinase		Fructosamine kinase
APY09_01105	-0.44494	0.0378781	no	-0.673915	0.00244871	initial	-0.166485	0.996721	no	-0.841897	0.000411158	initial	-0.237285	0.569423	no	-0.914697	0.000269607	initial	APY09_01105	forward	hypothetical protein	K01104,K20945	T: Signal Transduction		APY09_RS01095	GI:983397245	WP_060565786.1	hypothetical protein		GI:960431094	KSW12995.1	hypothetical protein		XH001_00225	hypothetical protein			fig|1660.4.peg.228				SEED:fig|1660.5.peg.216	Low molecular weight protein tyrosine phosphatase (EC 3.1.3.48)	3.1.3.48	Belongs to the low molecular weight phosphotyrosine protein phosphatase family	ptpA	3.1.3.48	K01104,K20945	ko05111,
APY09_01110	-0.552561	0.0160093	decreased	-0.793527	0.00103709	initial	-0.256147	0.996721	no	-1.05277	4.69969e-05	initial	-0.253277	0.544472	no	-1.05169	5.78818e-05	initial	APY09_01110	reverse	anti-sigma factor		S: Function Unknown		APY09_RS01100	GI:983397246	WP_060565787.1	anti-sigma factor		GI:960431095	KSW12996.1	anti-sigma factor		XH001_00226	Anti-sigma-K factor rskA			fig|1660.4.peg.229				SEED:fig|1660.5.peg.217	FIG111991: hypothetical protein		Anti-sigma-K factor rskA	cskE
APY09_01115	-0.262071	0.0560141	no	-0.517815	0.000524656	initial	-0.0876229	0.996721	no	-0.606925	8.87445e-05	initial	-0.133605	0.61412	no	-0.655754	4.77619e-05	initial	APY09_01115	reverse	RNA polymerase subunit sigma	K03088	K: Transcription		APY09_RS01105	GI:983397247	WP_060565788.1	RNA polymerase subunit sigma		GI:960431096	KSW12997.1	RNA polymerase subunit sigma		XH001_00227	ECF RNA polymerase sigma factor SigK	sigK		fig|1660.4.peg.230				SEED:fig|1660.5.peg.218	RNA polymerase sigma-70 factor		Belongs to the sigma-70 factor family. ECF subfamily	sigK		K03088
APY09_01120	-0.954318	0.0901794	no	0.808541	0.162122	no	0.120982	0.996721	no	0.928193	0.106745	no	0.201903	0.890251	no	1.0077	0.0854696	no	APY09_01120	reverse	thiol:disulfide interchange protein	K06196	C: Energy production and conversion O: Post-translational modification, protein turnover, chaperone functions		APY09_RS01110	GI:983397248	WP_060565789.1	thiol:disulfide interchange protein		GI:960431097	KSW12998.1	thiol:disulfide interchange protein		XH001_00228	Thiol-disulfide oxidoreductase YkuV	ykuV	1.8.-.-	fig|1660.4.peg.231				SEED:fig|1660.5.peg.219	DipZ protein		Psort location CytoplasmicMembrane, score	dipZ		K06196
APY09_01125	-1.14342	0.0248955	decreased	0.445067	0.433167	no	0.232716	0.996721	no	0.676243	0.224217	no	0.632935	0.4936	no	1.07266	0.0525774	no	APY09_01125	forward	hypothetical protein		S: Function Unknown		APY09_RS01115	GI:983397249	WP_060565790.1	hypothetical protein		GI:960431098	KSW12999.1	hypothetical protein		XH001_00229	hypothetical protein			fig|1660.4.peg.232				SEED:fig|1660.5.peg.220	hypothetical protein
APY09_01130	-1.75294	0.00194727	decreased	0.418821	0.428738	no	0.0771822	0.996721	no	0.493832	0.351612	no	0.162114	0.908845	no	0.57528	0.28038	no	APY09_01130	reverse	NAD-dependent deacetylase		H: Coenzyme metabolism		APY09_RS01120			NAD-dependent deacetylase						XH001_00230	NAD-dependent protein deacetylase	cobB_2	3.5.1.-	fig|1660.4.peg.233
APY09_01140	0.705777	0.000201135	increased	0.541314	0.00228679	increased	-0.134976	0.996721	no	0.404013	0.0158863	no	-0.389553	0.135142	no	0.146575	0.379055	no	APY09_01140	reverse	hypothetical protein		S: Function Unknown		APY09_RS01130	GI:983397250	WP_060565791.1	hypothetical protein		GI:960431099	KSW13000.1	hypothetical protein		XH001_00232	hypothetical protein			fig|1660.4.peg.234				SEED:fig|1660.5.peg.221	hypothetical protein
APY09_01145	-0.689435	0.00364787	decreased	-1.128	2.50869e-05	initial	-0.123999	0.996721	no	-1.25157	7.59864e-06	initial	0.074241	0.905745	no	-1.05006	8.39554e-05	initial	APY09_01145	reverse	GNAT family acetyltransferase	K03790	J: Translation		APY09_RS01135	GI:983397251	WP_060565792.1	GNAT family acetyltransferase		GI:960431100	KSW13001.1	GNAT family acetyltransferase		XH001_00233	Putative ribosomal N-acetyltransferase YdaF	ydaF	2.3.1.-	fig|1660.4.peg.236	Ribosomal-protein-S5p-alanine acetyltransferase (EC 2.3.1.128)		Protein Processing	SEED:fig|1660.5.peg.222	Ribosomal-protein-S5p-alanine acetyltransferase		Acetyltransferase, GNAT family	rimJ	2.3.1.128	K03790
APY09_01150	-0.0430593	0.825682	no	-0.647802	0.000935954	initial	-0.110934	0.996721	no	-0.761279	0.000152637	initial	-0.158796	0.647136	no	-0.811372	8.03713e-05	initial	APY09_01150	reverse	maybe but not grouped with other molybdenum		H: Coenzyme metabolism		APY09_RS01140	GI:489887214	WP_003790664.1	molybdopterin molybdenumtransferase MoeA		GI:960431101	KSW13002.1	molybdenum cofactor biosynthesis protein MoaA		XH001_00234	Molybdopterin molybdenumtransferase	moeA_1	2.10.1.1	fig|1660.4.peg.237	Molybdopterin molybdenumtransferase (EC 2.10.1.1)		Metabolism	SEED:fig|1660.5.peg.223	Molybdopterin biosynthesis protein MoeA		Molybdenum cofactor synthesis domain protein	moeA	2.10.1.1	K03750	ko00790,ko01100,
APY09_01155	0.19485	0.360973	no	-0.0295148	0.893664	no	0.0734755	0.996721	no	0.0418809	0.848813	no	-0.00214778	0.995879	no	-0.0345563	0.883448	no	APY09_01155	reverse	UTP--glucose-1-phosphate uridylyltransferase	K00963	M: Cell wall/membrane/envelop biogenesis		APY09_RS01145	GI:983397252	WP_060565793.1	UTP--glucose-1-phosphate uridylyltransferase		GI:960431102	KSW13003.1	UTP--glucose-1-phosphate uridylyltransferase		XH001_00235	UTP--glucose-1-phosphate uridylyltransferase	gtaB	2.7.7.9	fig|1660.4.peg.238	UTP--glucose-1-phosphate uridylyltransferase (EC 2.7.7.9)	2.7.7.9		SEED:fig|1660.5.peg.224	UTP--glucose-1-phosphate uridylyltransferase (EC 2.7.7.9)	2.7.7.9	cog cog1210	galU	2.7.7.9,5.4.2.8	K00963,K01840	ko00040,ko00051,ko00052,ko00500,ko00520,ko01100,ko01110,ko01130,
APY09_01160	0.0502366	0.847081	no	-0.0515554	0.840478	no	0.254614	0.996721	no	0.204338	0.397528	no	0.155867	0.756017	no	0.0980532	0.712074	no	APY09_01160	forward	5-formyltetrahydrofolate cyclo-ligase	K01934	H: Coenzyme metabolism		APY09_RS01150	GI:983397253	WP_060565794.1	5-formyltetrahydrofolate cyclo-ligase		GI:960431103	KSW13004.1	5-formyltetrahydrofolate cyclo-ligase		XH001_00236	5-formyltetrahydrofolate cyclo-ligase family protein			fig|1660.4.peg.239	5-formyltetrahydrofolate cyclo-ligase (EC 6.3.3.2)	6.3.3.2	Metabolism	SEED:fig|1660.5.peg.225	5-formyltetrahydrofolate cyclo-ligase (EC 6.3.3.2)	6.3.3.2	5-formyltetrahydrofolate cyclo-ligase	fthC	6.3.3.2	K01934	ko00670,ko01100,
APY09_01165	1.01915	7.57025e-06	increased	0.822012	8.63894e-05	increased	0.345119	0.864597	no	1.16585	8.84819e-07	recovery	0.36197	0.233213	no	1.18013	7.72987e-07	recovery	APY09_01165	forward	Large-conductance mechanosensitive channel	K03282	M: Cell wall/membrane/envelop biogenesis	unknown	APY09_RS01155	GI:983397254	WP_060565795.1	mechanosensitive ion channel protein MscL		GI:960431104	KSW13005.1	mechanosensitive ion channel protein MscL		XH001_00237	Large-conductance mechanosensitive channel	mscL		fig|1660.4.peg.240				SEED:fig|1660.5.peg.226	Large-conductance mechanosensitive channel		Channel that opens in response to stretch forces in the membrane lipid bilayer. May participate in the regulation of osmotic pressure changes within the cell	mscL		K03282
APY09_01170	-0.642812	0.0298234	decreased	-1.02644	0.00109653	initial	-0.214253	0.996721	no	-1.24071	0.000188998	initial	-0.207496	0.733257	no	-1.22819	0.000287085	initial	APY09_01170	reverse	hypothetical protein		S: Function Unknown		APY09_RS01160	GI:880907828	WP_048672678.1	hypothetical protein		GI:960431105	KSW13006.1	toxin		XH001_00238	hypothetical protein			fig|1660.4.peg.241				SEED:fig|1660.5.peg.227	FIG00356802: hypothetical protein
APY09_01175	-0.0343243	0.846892	no	-0.143112	0.378977	no	-0.187479	0.996721	no	-0.333062	0.0358626	no	-0.270581	0.296768	no	-0.420749	0.00885601	no	APY09_01175	reverse	hypothetical protein		L: Replication and repair		APY09_RS01165	GI:983397255	WP_060565796.1	hypothetical protein		GI:960431106	KSW13007.1	prevent-host-death family protein		XH001_00239	hypothetical protein			fig|1660.4.peg.242				SEED:fig|1660.5.peg.228	FIG00818651: hypothetical protein		Psort location Cytoplasmic, score
APY09_01180	0.298916	0.197794	no	0.455645	0.0494731	no	0.0921068	0.996721	no	0.544765	0.0196265	recovery	-0.0493452	0.938107	no	0.4051	0.0862961	no	APY09_01180	reverse	EamA family transporter		E: Amino Acid metabolism and transport G: Carbohydrate metabolism and transport	unknown	APY09_RS01170	GI:983397256	WP_060565797.1	EamA family transporter		GI:960431107	KSW13008.1	hypothetical protein		XH001_00240	putative inner membrane transporter YicL	yicL		fig|1660.4.peg.243				SEED:fig|1660.5.peg.229	Permease of the drug/metabolite transporter (DMT) superfamily		EamA-like transporter family	yicL
APY09_01190	0.772538	0.000353671	increased	0.811494	0.000176765	increased	0.231982	0.996721	no	1.04244	8.09733e-06	recovery	0.203117	0.599506	no	1.01552	1.17195e-05	recovery	APY09_01190	reverse	universal stress protein		T: Signal Transduction		APY09_RS01180	GI:983397257	WP_060565798.1	universal stress protein		GI:960431108	KSW13009.1	universal stress protein		XH001_00242	Universal stress protein/MSMEI_3859			fig|1660.4.peg.244	Universal stress protein family		Stress Response, Defense, Virulence	SEED:fig|1660.5.peg.230	Universal stress protein family		Belongs to the universal stress protein A family
APY09_01195	2.02558	2.63392e-08	increased	2.22953	2.31508e-09	increased	-0.0404701	0.996721	no	2.1897	1.97045e-09	recovery	-0.248993	0.619699	no	1.97732	8.08841e-09	recovery	APY09_01195	reverse	glycoside hydrolase	K21471	M: Cell wall/membrane/envelop biogenesis		APY09_RS01185	GI:983397258	WP_060565799.1	glycoside hydrolase		GI:960431109	KSW13010.1	glycoside hydrolase		XH001_00243	putative endopeptidase p60 precursor	iap	3.4.-.-	fig|1660.4.peg.245				SEED:fig|1660.5.peg.231	NLP/P60 family protein		NlpC P60 family protein			K21471
APY09_01200	-0.769678	0.00086017	decreased	-0.252318	0.22221	no	-0.105935	0.996721	no	-0.361174	0.0759029	no	-0.343973	0.304853	no	-0.599463	0.00487027	initial	APY09_01200	reverse	DtxR family iron (metal) dependent repressor	K03709	K: Transcription		APY09_RS01190	GI:983397259	WP_060565800.1	DtxR family iron (metal) dependent repressor		GI:960431110	KSW13011.1	DtxR family iron (metal) dependent repressor		XH001_00244	Iron-dependent repressor IdeR	ideR_1		fig|1660.4.peg.246				SEED:fig|1660.5.peg.232	Iron-dependent repressor IdeR/DtxR		repressor	ideR		K03709
APY09_01205	0.0613736	0.678646	no	-0.224914	0.102087	no	-0.113603	0.996721	no	-0.339262	0.0157193	no	-0.211716	0.373372	no	-0.443711	0.00294636	no	APY09_01205	forward	phosphoserine aminotransferase	K00831	E: Amino Acid metabolism and transport		APY09_RS01195	GI:983397260	WP_060565801.1	phosphoserine aminotransferase		GI:960431111	KSW13012.1	phosphoserine aminotransferase		XH001_00245	Phosphoserine aminotransferase	serC	2.6.1.52	fig|1660.4.peg.247	Phosphoserine aminotransferase (EC 2.6.1.52)	2.6.1.52	Metabolism	SEED:fig|1660.5.peg.233	Phosphoserine aminotransferase (EC 2.6.1.52)	2.6.1.52	Catalyzes the reversible conversion of 3- phosphohydroxypyruvate to phosphoserine and of 3-hydroxy-2-oxo-4- phosphonooxybutanoate to phosphohydroxythreonine	serC	2.6.1.52	K00831	ko00260,ko00680,ko00750,ko01100,ko01120,ko01130,ko01200,ko01230,
APY09_01210	-0.132995	0.568289	no	-0.348936	0.114696	no	-0.150277	0.996721	no	-0.50016	0.0233497	initial	-0.272601	0.485868	no	-0.622468	0.00576376	initial	APY09_01210	reverse	MFS transporter		E: Amino Acid metabolism and transport G: Carbohydrate metabolism and transport P: Inorganic ion transport and metabolism	unknown	APY09_RS01200	GI:983397261	WP_060565802.1	MFS transporter		GI:960431112	KSW13013.1	MFS transporter		XH001_00246	enterobactin exporter EntS			fig|1660.4.peg.248				SEED:fig|1660.5.peg.234	putative MFS permease		Major facilitator Superfamily	pimH
APY09_01215	0.488025	0.0190838	no	0.155375	0.457733	no	0.138169	0.996721	no	0.292639	0.149443	no	0.0280724	0.970489	no	0.179759	0.384902	no	APY09_01215	reverse	NCS2 family permease	K06901	S: Function Unknown	nucleotide	APY09_RS01205	GI:983397262	WP_060565803.1	NCS2 family permease		GI:960431113	KSW13014.1	permease		XH001_00247	Guanine/hypoxanthine permease PbuG	pbuG		fig|1660.4.peg.249				SEED:fig|1660.5.peg.235	Xanthine/uracil/thiamine/ascorbate permease family protein		Permease	yjcD		K06901
APY09_01220	0.517796	0.0230049	increased	-0.149661	0.525486	no	-0.15481	0.996721	no	-0.305397	0.172589	no	-0.214031	0.633956	no	-0.364178	0.103196	no	APY09_01220	reverse	hypothetical protein		S: Function Unknown		APY09_RS01210	GI:983397263	WP_060565804.1	hypothetical protein		GI:960431114	KSW13015.1	hypothetical protein		XH001_00248	hypothetical protein			fig|1660.4.peg.250				SEED:fig|1660.5.peg.236	FIG01121526: hypothetical protein		Protein of unknown function (DUF3027)
APY09_01225	0.730511	0.000340984	increased	0.0613282	0.753911	no	-0.16309	0.996721	no	-0.102462	0.59502	no	-0.280297	0.37383	no	-0.217756	0.232991	no	APY09_01225	reverse	cold-shock protein	K03704	K: Transcription		APY09_RS01215	GI:983397264	WP_060565805.1	cold-shock protein		GI:960431115	KSW13016.1	cold-shock protein		XH001_00249	Cold shock-like protein	csp		fig|1660.4.peg.251	Cold shock protein of CSP family => SCO4325		Stress Response, Defense, Virulence	SEED:fig|1660.5.peg.237	Cold shock protein CspC		Cold-shock DNA-binding domain protein	cspB		K03704
APY09_01230	-0.0251757	0.901927	no	0.372464	0.0401374	no	-0.221948	0.996721	no	0.147907	0.412332	no	-0.491863	0.0722287	no	-0.121919	0.499444	no	APY09_01230	forward	hypothetical protein		S: Function Unknown		APY09_RS01220	GI:983397265	WP_060565806.1	hypothetical protein		GI:960431116	KSW13017.1	hypothetical protein		XH001_00250	hypothetical protein			fig|1660.4.peg.252	FIG00810015: hypothetical protein		Regulation And Cell Signaling	SEED:fig|1660.5.peg.238	hypothetical protein		TPM domain
APY09_01235	-0.306751	0.0160075	no	-0.455578	0.000731902	no	0.0624954	0.996721	no	-0.396185	0.00254606	no	0.0349694	0.917847	no	-0.422544	0.00184449	no	APY09_01235	forward	hypothetical protein		S: Function Unknown		APY09_RS01225	GI:983397888	WP_060566401.1	hypothetical protein		GI:960431775	KSW13676.1	hypothetical protein		XH001_00251	hypothetical protein			fig|1660.4.peg.253				SEED:fig|1660.5.peg.239	hypothetical protein		COG1512 Beta-propeller domains of methanol dehydrogenase type
APY09_01240	-0.303267	0.265845	no	-0.0385801	0.893914	no	0.201784	0.996721	no	0.162001	0.565846	no	0.212712	0.685811	no	0.169443	0.557904	no	APY09_01240	reverse	hypothetical protein		S: Function Unknown		APY09_RS01230	GI:983397266	WP_060565807.1	hypothetical protein		GI:960431117	KSW13018.1	hypothetical protein						fig|1660.4.peg.256				SEED:fig|1660.5.peg.240	hypothetical protein
APY09_01245	1.02376	3.6694e-06	increased	0.911721	1.29182e-05	increased	-0.141314	0.996721	no	0.768436	8.14844e-05	recovery	-0.491743	0.0694677	no	0.416678	0.0150211	no	APY09_01245	forward	hypothetical protein	K01153,K03615,K03969,K11942,K15842	K: Transcription T: Signal Transduction		APY09_RS01235	GI:983397267	WP_060565808.1	hypothetical protein		GI:960431118	KSW13019.1	hypothetical protein		XH001_00253	Phage shock protein A	pspA		fig|1660.4.peg.257	Suppressor of sigma54-dependent transcription, PspA-like		Regulation And Cell Signaling	SEED:fig|1660.5.peg.241	phage shock protein A, PspA		PspA IM30 family protein	pspA	3.1.21.3,5.4.99.13	K01153,K03615,K03969,K11942,K15842	ko05120,
APY09_01250	-0.164159	0.380173	no	-0.606562	0.00160176	initial	0.0987988	0.996721	no	-0.509494	0.00639482	initial	0.160903	0.655897	no	-0.449645	0.0159404	no	APY09_01250	reverse	nuclease		S: Function Unknown		APY09_RS01240	GI:983397268	WP_060565809.1	nuclease		GI:960431119	KSW13020.1	nuclease		XH001_00254	hypothetical protein			fig|1660.4.peg.258				SEED:fig|1660.5.peg.242	FIG00356038: hypothetical protein		NYN domain
APY09_01255	1.77996	7.01932e-06	increased	1.10954	0.00141553	increased	0.0768628	0.996721	no	1.18302	0.000703433	recovery	-0.0736566	0.939614	no	1.03176	0.00221618	recovery	APY09_01255	reverse	glycerol kinase	K00864	F: Nucleotide metabolism and transport		APY09_RS01245	GI:983397269	WP_060565810.1	glycerol kinase		GI:960431120	KSW13021.1	glycerol kinase	2.7.1.30	XH001_00255	Glycerol kinase	glpK	2.7.1.30	fig|1660.4.peg.259	Glycerol kinase (EC 2.7.1.30)	2.7.1.30		SEED:fig|1660.5.peg.243	Glycerol kinase (EC 2.7.1.30)	2.7.1.30	Key enzyme in the regulation of glycerol uptake and metabolism. Catalyzes the phosphorylation of glycerol to yield sn- glycerol 3-phosphate	glpK	2.7.1.30	K00864	ko00561,ko01100,ko03320,ko04626,
APY09_01260	1.97247	2.53968e-08	increased	1.87388	2.54286e-08	increased	0.034997	0.996721	no	1.90981	1.32263e-08	recovery	-0.292977	0.51712	no	1.57465	2.15676e-07	recovery	APY09_01260	reverse	glycerol transporter	K02440	U: Intracellular trafficing and secretion	other	APY09_RS01250	GI:983397270	WP_060565811.1	glycerol transporter		GI:960431121	KSW13022.1	glycerol transporter		XH001_00256	putative glycerol uptake facilitator protein	glpF		fig|1660.4.peg.260	Glycerol uptake facilitator protein		Stress Response, Defense, Virulence	SEED:fig|1660.5.peg.244	Glycerol uptake facilitator protein		Belongs to the MIP aquaporin (TC 1.A.8) family	glpF		K02440
APY09_01265	0.0230805	0.911497	no	0.250836	0.19925	no	0.0704393	0.996721	no	0.31602	0.104602	no	-0.116246	0.776887	no	0.136379	0.522056	no	APY09_01265	forward	transcriptional regulator		K: Transcription		APY09_RS01255	GI:983397271	WP_060565812.1	transcriptional regulator		GI:960431122	KSW13023.1	transcriptional regulator		XH001_00257	Deoxyribonucleoside regulator	deoR_2		fig|1660.4.peg.261				SEED:fig|1660.5.peg.245	transcriptional regulator		sugar-binding domain protein
APY09_01270	0.997881	4.21328e-06	increased	0.465457	0.00950325	no	-0.182331	0.996721	no	0.282792	0.0965834	no	-0.385908	0.15509	no	0.0765007	0.67346	no	APY09_01270	reverse	lysine--tRNA ligase	K04567	J: Translation		APY09_RS01260	GI:983397272	WP_060565813.1	lysine--tRNA ligase		GI:960431123	KSW13024.1	lysine--tRNA ligase		XH001_00258	Lysylphosphatidylglycerol biosynthesis bifunctional protein LysX	lysX		fig|1660.4.peg.262	Lysyl-tRNA synthetase (class II) (EC 6.1.1.6)	6.1.1.6	Protein Processing	SEED:fig|1660.5.peg.246	Lysyl-tRNA synthetase (class II) (EC 6.1.1.6)	6.1.1.6	Belongs to the class-II aminoacyl-tRNA synthetase family	lysS	6.1.1.6	K04567	ko00970,
APY09_01275	-0.730907	0.011146	decreased	-1.15262	0.00020019	initial	-0.0441737	0.996721	no	-1.1962	0.00015964	initial	-0.137095	0.852239	no	-1.29434	0.000113453	initial	APY09_01275	reverse	some kind of kinase		G: Carbohydrate metabolism and transport		APY09_RS01265	GI:983397273	WP_060565814.1	fructokinase		GI:960431124	KSW13025.1	fructokinase		XH001_00259	Ribokinase	rbsK_1	2.7.1.15	fig|1660.4.peg.263				SEED:fig|1660.5.peg.247	putative carbohydrate kinase		Belongs to the carbohydrate kinase PfkB family
APY09_01280	0.203544	0.114357	no	-0.774883	2.28239e-06	initial	0.00415679	0.996721	no	-0.77236	2.27392e-06	initial	-0.251242	0.215481	no	-1.02869	4.94629e-08	initial	APY09_01280	forward	6-phospho-beta-glucosidase, though it might be maltose instead	K01222	G: Carbohydrate metabolism and transport		APY09_RS01270	GI:983397274	WP_060565815.1	6-phospho-beta-glucosidase		GI:960431125	KSW13026.1	6-phospho-beta-glucosidase		XH001_00260	Maltose-6'-phosphate glucosidase	glvA	3.2.1.122	fig|1660.4.peg.264				SEED:fig|1660.5.peg.248	putative 6-phospho-beta-glucosidase		Family 4 glycosyl hydrolase	celF	3.2.1.86	K01222	ko00010,ko00500,
APY09_01285	-0.904643	8.5785e-05	decreased	-3.05068	1.56717e-12	initial	-0.085431	0.996721	no	-3.13519	1.00705e-12	initial	-0.0637572	0.911296	no	-3.11125	2.19517e-12	initial	APY09_01285	reverse	LmbE family protein		S: Function Unknown		APY09_RS01275	GI:983397275	WP_060565816.1	LmbE family protein		GI:960431126	KSW13027.1	LmbE family protein		XH001_00261	Mycothiol S-conjugate amidase	mca	3.5.1.115	fig|1660.4.peg.265				SEED:fig|1660.5.peg.249	LmbE family protein		GlcNAc-PI de-N-acetylase
APY09_01290	-1.15903	0.000479241	decreased	-3.4181	5.33021e-10	initial	-0.141759	0.996721	no	-3.55856	2.71763e-10	initial	0.00544184	0.993798	no	-3.41433	6.10248e-10	initial	APY09_01290	reverse	sugar ABC transporter substrate-binding protein	K02027	G: Carbohydrate metabolism and transport	sugar	APY09_RS01280	GI:983397276	WP_060565817.1	sugar ABC transporter substrate-binding protein		GI:960431127	KSW13028.1	sugar ABC transporter substrate-binding protein		XH001_00262	Maltodextrin-binding protein MdxE precursor	mdxE_1		fig|1660.4.peg.266				SEED:fig|1660.5.peg.250	sugar ABC transporter, sugar-binding protein		ABC transporter, solute-binding protein	uspC		K02027
APY09_01295	-0.832712	0.000548734	decreased	-2.3124	2.84608e-10	initial	-0.104321	0.996721	no	-2.40873	1.94069e-10	initial	0.0300179	0.973096	no	-2.27683	6.27938e-10	initial	APY09_01295	reverse	sugar ABC transporter permease	K02026	P: Inorganic ion transport and metabolism	sugar	APY09_RS01285	GI:983397277	WP_060565818.1	sugar ABC transporter permease		GI:960431128	KSW13029.1	sugar ABC transporter permease		XH001_00263	L-arabinose transport system permease protein AraQ	araQ_2		fig|1660.4.peg.267				SEED:fig|1660.5.peg.251	sugar ABC transporter, permease protein		ABC transporter permease	uspB		K02026
APY09_01300	-1.13485	7.12517e-05	decreased	-2.79964	2.06392e-10	initial	-0.161983	0.996721	no	-2.96313	9.50643e-11	initial	0.0136454	0.992092	no	-2.78945	3.01155e-10	initial	APY09_01300	reverse	sugar ABC transporter permease	K02025,K05814,K15771	P: Inorganic ion transport and metabolism	sugar	APY09_RS01290	GI:983397278	WP_060565819.1	sugar ABC transporter permease		GI:960431129	KSW13030.1	sugar ABC transporter permease		XH001_00264	sn-glycerol-3-phosphate transport system permease protein UgpA	ugpA_1		fig|1660.4.peg.268				SEED:fig|1660.5.peg.252	N-Acetyl-D-glucosamine ABC transport system, permease protein		ABC transporter permease	uspA		K02025,K05814,K15771	ko02010,
APY09_01305	0.0590744	0.714358	no	-0.452299	0.00398128	no	-0.0710097	0.996721	no	-0.524995	0.0011542	initial	0.00697123	0.992092	no	-0.448859	0.0047058	no	APY09_01305	reverse	panD	K01579	H: Coenzyme metabolism		APY09_RS01295	GI:983397279	WP_060565820.1	aspartate 1-decarboxylase		GI:960431130	KSW13031.1	aspartate decarboxylase		XH001_00265	Aspartate 1-decarboxylase precursor	panD	4.1.1.11	fig|1660.4.peg.269	Aspartate 1-decarboxylase (EC 4.1.1.11)	4.1.1.11	Metabolism	SEED:fig|1660.5.peg.253	Aspartate 1-decarboxylase (EC 4.1.1.11)	4.1.1.11	Catalyzes the pyruvoyl-dependent decarboxylation of aspartate to produce beta-alanine	panD	4.1.1.11	K01579	ko00410,ko00770,ko01100,ko01110,
APY09_01310	0.385478	0.00589894	no	-0.202878	0.137284	no	-0.0921703	0.996721	no	-0.296148	0.0291266	no	-0.0726983	0.818344	no	-0.276403	0.0401797	no	APY09_01310	reverse	The only call for cmk and it can be bifunctional, so leave it	K13799	H: Coenzyme metabolism		APY09_RS01300	GI:983397280	WP_060565821.1	pantoate--beta-alanine ligase		GI:960431131	KSW13032.1	pantoate--beta-alanine ligase		XH001_00266	Pantothenate synthetase	panC	6.3.2.1	fig|1660.4.peg.270	Pantoate--beta-alanine ligase (EC 6.3.2.1)	6.3.2.1	Metabolism	SEED:fig|1660.5.peg.254	Pantoate--beta-alanine ligase (EC 6.3.2.1)	6.3.2.1	Catalyzes the condensation of pantoate with beta-alanine in an ATP-dependent reaction via a pantoyl-adenylate intermediate	panC	2.7.4.25,6.3.2.1	K01918,K13799	ko00240,ko00410,ko00770,ko01100,ko01110,
APY09_01315	0.272174	0.0355896	no	0.0727419	0.582459	no	-0.1117	0.996721	no	-0.0401653	0.764262	no	-0.0794602	0.773188	no	-0.00934983	0.947246	no	APY09_01315	reverse	F420-dependent NADP oxidoreductase		S: Function Unknown		APY09_RS01305	GI:983397889	WP_060566402.1	F420-dependent NADP oxidoreductase		GI:960431776	KSW13677.1	F420-dependent NADP oxidoreductase		XH001_00267	Rossmann-like domain protein			fig|1660.4.peg.271	Ketopantoate reductase PanG (EC 1.1.1.169)	1.1.1.169	Metabolism	SEED:fig|1660.5.peg.255	Ketopantoate reductase PanG (EC 1.1.1.169)	1.1.1.169	NADP oxidoreductase coenzyme F420-dependent
APY09_01320	0.112893	0.356021	no	0.0448573	0.716603	no	-0.157318	0.996721	no	-0.113726	0.334074	no	-0.0363323	0.909616	no	0.00512568	0.966443	no	APY09_01320	reverse	PH domain protein	K08981	S: Function Unknown		APY09_RS01310	GI:983397281	WP_060565822.1	PH domain protein		GI:960431132	KSW13033.1	PH domain protein		XH001_00268	Bacterial membrane flanked domain protein			fig|1660.4.peg.272	transmembrane protein, distant homology with ydbT		Metabolism	SEED:fig|1660.5.peg.256	membrane-flanked domain		overlaps another CDS with the same product name			K08981
APY09_01325	0.671638	0.00270536	increased	1.4315	7.65301e-07	increased	-0.184464	0.996721	no	1.24375	6.13341e-06	recovery	-0.154186	0.709616	no	1.27961	5.75828e-06	recovery	APY09_01325	reverse	uncharacterized protein	K09167	S: Function Unknown		APY09_RS01315	GI:983397282	WP_060565823.1	hypothetical protein		GI:960431133	KSW13034.1	hypothetical protein		XH001_00269	Bacterial membrane flanked domain protein			fig|1660.4.peg.273	transmembrane protein, distant homology with ydbS		Metabolism	SEED:fig|1660.5.peg.257	transmembrane protein, distant homology with ydbS		overlaps another CDS with the same product name			K09167
APY09_01330	1.52602	2.29495e-07	increased	2.20025	4.84518e-10	increased	-0.395714	0.854741	no	1.80348	6.48122e-09	recovery	-0.235781	0.561906	no	1.95952	1.93318e-09	recovery	APY09_01330	forward	DNA-binding response regulator		K: Transcription		APY09_RS01320	GI:736444184	WP_034466075.1	DNA-binding response regulator		GI:960431134	KSW13035.1	two-component system response regulator		XH001_00270	putative transcriptional regulatory protein TcrX	tcrX_1		fig|1660.4.peg.274				SEED:fig|1660.5.peg.258	Response regulator receiver:Transcriptional regulatory protein, C- terminal		Response regulator receiver domain protein
APY09_01335	1.2889	4.06736e-05	increased	2.17157	3.68549e-08	increased	-0.0490396	0.996721	no	2.12249	3.93852e-08	recovery	0.0945627	0.891877	no	2.26306	1.61928e-08	recovery	APY09_01335	forward	sensor histidine kinase		T: Signal Transduction		APY09_RS01325	GI:983397283	WP_060565824.1	sensor histidine kinase		GI:960431135	KSW13036.1	histidine kinase		XH001_00271	putative sensor histidine kinase TcrY	tcrY_1	2.7.13.3	fig|1660.4.peg.275				SEED:fig|1660.5.peg.259	FIG00356489: hypothetical protein		PhoQ Sensor
APY09_01340	1.22655	6.7882e-08	increased	1.02256	5.55975e-07	increased	0.23628	0.996721	no	1.25821	1.93806e-08	recovery	0.575489	0.0234047	hour15	1.59757	5.35014e-10	recovery	APY09_01340	forward	hypothetical protein		S: Function Unknown		APY09_RS01330	GI:983397284	WP_060565825.1	hypothetical protein		GI:960431136	KSW13037.1	hypothetical protein		XH001_00272	hypothetical protein			fig|1660.4.peg.276				SEED:fig|1660.5.peg.260	FIG00818717: hypothetical protein		Psort location Cytoplasmic, score
APY09_01345	0.992664	0.00159953	increased	1.66158	9.00165e-06	increased	0.361305	0.996721	no	2.02121	5.1271e-07	recovery	0.668272	0.112765	no	2.32716	7.03229e-08	recovery	APY09_01345	forward	hypothetical		S: Function Unknown		APY09_RS01335	GI:736443451	WP_034465355.1	type VII secretion protein		GI:960431137	KSW13038.1	type VII secretion protein		XH001_00273	Proteins of 100 residues with WXG			fig|1660.4.peg.277				SEED:fig|1660.5.peg.261	Uncharacterized protein conserved in bacteria		Belongs to the WXG100 family
APY09_01350	0.297815	0.223241	no	0.461137	0.0524939	no	0.221443	0.996721	no	0.679318	0.00552026	recovery	0.271297	0.563931	no	0.732637	0.00306881	recovery	APY09_01350	reverse	molecular chaperone GroEL	K04077	O: Post-translational modification, protein turnover, chaperone functions		APY09_RS01340	GI:736443449	WP_034465353.1	molecular chaperone GroEL		GI:960431138	KSW13039.1	molecular chaperone GroEL		XH001_00274	60 kDa chaperonin 1	groL1		fig|1660.4.peg.278	Heat shock protein 60 family chaperone GroEL		Protein Processing	SEED:fig|1660.5.peg.262	Heat shock protein 60 family chaperone GroEL		Prevents misfolding and promotes the refolding and proper assembly of unfolded polypeptides generated under stress conditions	groL		K04077	ko03018,ko04212,ko04940,ko05134,ko05152,
APY09_01355	1.40766	0.00022304	increased	1.9458	6.22436e-06	increased	0.276098	0.996721	no	2.22365	8.24369e-07	recovery	0.768511	0.0850396	no	2.71192	3.73492e-08	recovery	APY09_01355				S: Function Unknown															fig|1660.4.peg.280
APY09_01360	0.705291	0.00534918	increased	0.975003	0.000259748	increased	-0.221097	0.996721	no	0.752581	0.00249886	recovery	-0.541398	0.151058	no	0.430169	0.0686645	no	APY09_01360	reverse	lytR family transcriptional regulator		S: Function Unknown		APY09_RS01345	GI:983397285	WP_060565826.1	LytR family transcriptional regulator		GI:960431140	KSW13041.1	LytR family transcriptional regulator		XH001_00276	hypothetical protein			fig|1660.4.peg.281				SEED:fig|1660.5.peg.264	FIG00356226: hypothetical protein		LytR cell envelope-related transcriptional attenuator
APY09_01365	0.0332761	0.802321	no	0.0748379	0.548637	no	-0.0187946	0.996721	no	0.0530804	0.680346	no	-0.0814646	0.743944	no	-0.00982407	0.943907	no	APY09_01365	forward	uracil-DNA glycosylase	K03648	L: Replication and repair		APY09_RS01350	GI:736443176	WP_034465090.1	uracil-DNA glycosylase		GI:960431141	KSW13042.1	uracil-DNA glycosylase		XH001_00277	Uracil-DNA glycosylase	ung	3.2.2.27	fig|1660.4.peg.282				SEED:fig|1660.5.peg.265	Uracil-DNA glycosylase, family 1		Excises uracil residues from the DNA which can arise as a result of misincorporation of dUMP residues by DNA polymerase or due to deamination of cytosine	ung	3.2.2.27	K03648	ko03410,ko05340,
APY09_01375	0.130761	0.564111	no	-0.17311	0.429859	no	-0.0525304	0.996721	no	-0.226952	0.292622	no	-0.158258	0.709616	no	-0.333865	0.119299	no	APY09_01375	reverse	hypothetical protein		O: Post-translational modification, protein turnover, chaperone functions		APY09_RS01360	GI:983397286	WP_060565827.1	hypothetical protein		GI:960431142	KSW13043.1	thioredoxin		XH001_00279	hypothetical protein			fig|1660.4.peg.283				SEED:fig|1660.5.peg.266	DSBA oxidoreductase		Required for disulfide bond formation in some periplasmic proteins. Acts by transferring its disulfide bond to other proteins and is reduced in the process
APY09_01380	0.089163	0.611924	no	-0.215267	0.196106	no	-0.066095	0.996721	no	-0.280344	0.0861579	no	-0.164448	0.590126	no	-0.380645	0.0208091	no	APY09_01380	reverse	serine/threonine protein kinase		K: Transcription L: Replication and repair T: Signal Transduction		APY09_RS01365	GI:983397287	WP_060565828.1	serine/threonine protein kinase		GI:960431143	KSW13044.1	protein kinase		XH001_00280	Serine/threonine-protein kinase AfsK	afsK	2.7.11.1	fig|1660.4.peg.284				SEED:fig|1660.5.peg.267	putative serine/threonine protein kinase		Kinase domain protein
APY09_01385	1.46502	5.09912e-08	increased	1.73958	1.3694e-09	increased	0.0589397	0.996721	no	1.79904	5.33743e-10	recovery	-0.0587937	0.908845	no	1.68133	1.32146e-09	recovery	APY09_01385	forward	sugar ABC transporter ATP-binding protein	K10112	P: Inorganic ion transport and metabolism	sugar	APY09_RS01370	GI:489892340	WP_003795790.1	sugar ABC transporter ATP-binding protein		GI:960431144	KSW13045.1	sugar ABC transporter ATP-binding protein		XH001_00281	Trehalose import ATP-binding protein SugC	sugC	3.6.3.-	fig|1660.4.peg.285				SEED:fig|1660.5.peg.268	SN-glycerol-3-phosphate transport ATP-binding protein UgpC (TC 3.A.1.1.3)		Belongs to the ABC transporter superfamily	ugpC		K10112	ko02010,
APY09_01390	0.539947	0.00608395	increased	0.999354	8.14718e-06	increased	-0.201561	0.996721	no	0.797686	9.89951e-05	recovery	-0.230196	0.50858	no	0.764632	0.000166418	recovery	APY09_01390	forward	lipopolysaccharide kinase family		T: Signal Transduction		APY09_RS01375	GI:983397890	WP_060566403.1	lipopolysaccharide kinase		GI:960431777	KSW13678.1	lipopolysaccharide kinase		XH001_00282	Lipopolysaccharide kinase (Kdo/WaaP) family protein			fig|1660.4.peg.286				SEED:fig|1660.5.peg.269	Chromosome segregation ATPases		Domain of unknown function (DUF4032)		1.6.5.3	K00336	ko00190,ko01100,
APY09_01395	0.367979	0.00678517	no	0.455592	0.00108407	no	-0.124166	0.996721	no	0.330696	0.0113384	no	-0.0790396	0.777443	no	0.374001	0.00487027	no	APY09_01395	forward	glycerophosphoryl diester phosphodiesterase	K01126	C: Energy production and conversion		APY09_RS01380	GI:983397288	WP_060565829.1	glycerophosphoryl diester phosphodiesterase		GI:960431145	KSW13046.1	glycerophosphodiester phosphodiesterase		XH001_00283	Glycerophosphoryl diester phosphodiesterase	ugpQ_1	3.1.4.46	fig|1660.4.peg.287	Glycerophosphoryl diester phosphodiesterase (EC 3.1.4.46)	3.1.4.46	Stress Response, Defense, Virulence	SEED:fig|1660.5.peg.270	Glycerophosphoryl diester phosphodiesterase (EC 3.1.4.46)	3.1.4.46	glycerophosphodiester phosphodiesterase	ugpQ	3.1.4.46	K01126	ko00564,
APY09_01400	0.443634	0.014965	no	0.37556	0.0357938	no	0.0666491	0.996721	no	0.442242	0.0135128	no	-0.0950733	0.825724	no	0.278664	0.109298	no	APY09_01400	reverse	hypothetical protein		S: Function Unknown		APY09_RS01385	GI:983397289	WP_060565830.1	hypothetical protein		GI:960431146	KSW13047.1	hypothetical protein		XH001_00284	hypothetical protein			fig|1660.4.peg.288				SEED:fig|1660.5.peg.271	FIG00355841: hypothetical protein
APY09_01405	-0.10546	0.796244	no	0.531331	0.168742	no	0.191693	0.996721	no	0.719565	0.0616889	no	0.122594	0.903726	no	0.644043	0.102632	no	APY09_01405	reverse	hypothetical protein		T: Signal Transduction		APY09_RS01390	GI:983397290	WP_060565831.1	hypothetical protein		GI:960431147	KSW13048.1	hypothetical protein						fig|1660.4.peg.289				SEED:fig|1660.5.peg.272	hypothetical protein		Psort location CytoplasmicMembrane, score
APY09_01410	0.0516887	0.820135	no	0.12847	0.546517	no	0.0501845	0.996721	no	0.178497	0.394335	no	-0.0552043	0.919797	no	0.0719827	0.749249	no	APY09_01410	forward	flotillin	K07192	S: Function Unknown		APY09_RS01395	GI:983397891	WP_060566404.1	flotillin		GI:960431778	KSW13679.1	flotillin		XH001_00285	Inner membrane protein YqiK	yqiK		fig|1660.4.peg.290				SEED:fig|1660.5.peg.273	Inner membrane protein YqiK		SPFH Band 7 PHB domain protein	floL		K07192	ko04910,
APY09_01415	0.630299	0.0353774	increased	0.214113	0.483513	no	-0.133248	0.996721	no	0.0797286	0.796985	no	-0.326644	0.564292	no	-0.118475	0.706279	no	APY09_01415	reverse	class II fructose-bisphosphate aldolase	K01624	G: Carbohydrate metabolism and transport		APY09_RS01400	GI:983397291	WP_060565832.1	class II fructose-bisphosphate aldolase		GI:960431148	KSW13049.1	fructose-bisphosphate aldolase		XH001_00286	Fructose-bisphosphate aldolase	fba_1	4.1.2.13	fig|1660.4.peg.291	Fructose-bisphosphate aldolase class II (EC 4.1.2.13)	4.1.2.13	Energy	SEED:fig|1660.5.peg.274	Fructose-bisphosphate aldolase class II (EC 4.1.2.13)	4.1.2.13	fructose-bisphosphate aldolase	fbaA	4.1.2.13	K01624	ko00010,ko00030,ko00051,ko00680,ko00710,ko01100,ko01110,ko01120,ko01130,ko01200,ko01230,
APY09_01420	-0.0697488	0.891287	no	-0.171292	0.72586	no	-0.104611	0.996721	no	-0.277489	0.561814	no	-0.121471	0.92023	no	-0.296457	0.535593	no	APY09_01420	reverse	It is APY09_01420 or APY09_00275	K12373	G: Carbohydrate metabolism and transport		APY09_RS01405	GI:983397292	WP_060565833.1	glycosyl hydrolase family 20		GI:960431149	KSW13050.1	glycosyl hydrolase family 20		XH001_00287	Beta-hexosaminidase	exo I_2	3.2.1.52	fig|1660.4.peg.292				SEED:fig|1660.5.peg.275	Beta-hexosaminidase (EC 3.2.1.52)	3.2.1.52	Glycosyl hydrolase family 20, catalytic domain		3.2.1.52	K12373	ko00511,ko00513,ko00520,ko00531,ko00603,ko00604,ko01100,ko04142,
APY09_01425	-2.068	0.00158969	decreased	-0.673187	0.308296	no	0.0266559	0.996721	no	-0.643267	0.337939	no	0.0852224	0.973488	no	-0.592628	0.388694	no	APY09_01425	reverse	RNA methyltransferase	K03218	J: Translation		APY09_RS01410	GI:983397293	WP_060565834.1	RNA methyltransferase		GI:960431150	KSW13051.1	RNA methyltransferase		XH001_00288	tRNA (guanosine(18)-2'-O)-methyltransferase	trmH	2.1.1.34	fig|1660.4.peg.293				SEED:fig|1660.5.peg.276	SpoU rRNA methylase family protein		RNA methyltransferase TrmH family	spoU	2.1.1.185	K03218
APY09_01430	0.0569203	0.870177	no	0.65068	0.0356008	increased	-0.165678	0.996721	no	0.484072	0.10698	no	-0.29831	0.629156	no	0.351081	0.244436	no	APY09_01430	forward	HAD family hydrolase	K02566	G: Carbohydrate metabolism and transport		APY09_RS01415	GI:983397294	WP_060565835.1	HAD family hydrolase		GI:960431151	KSW13052.1	HAD family hydrolase		XH001_00289	Ribonucleotide monophosphatase NagD	nagD	3.1.3.5	fig|1660.4.peg.294				SEED:fig|1660.5.peg.277	Hypothetical NagD-like phosphatase, Actinobacterial subfamily		Belongs to the HAD-like hydrolase superfamily	nagD		K02566
APY09_01435	0.302828	0.0312705	no	0.285639	0.0399164	no	-0.173135	0.996721	no	0.111032	0.426502	no	-0.328655	0.119959	no	-0.044436	0.763597	no	APY09_01435	forward	orotate phosphoribosyltransferase	K00762	F: Nucleotide metabolism and transport		APY09_RS01420	GI:983397295	WP_060565836.1	orotate phosphoribosyltransferase		GI:960431152	KSW13053.1	orotate phosphoribosyltransferase		XH001_00290	Orotate phosphoribosyltransferase	pyrE	2.4.2.10	fig|1660.4.peg.295	Orotate phosphoribosyltransferase (EC 2.4.2.10)	2.4.2.10	Metabolism	SEED:fig|1660.5.peg.278	Orotate phosphoribosyltransferase (EC 2.4.2.10)	2.4.2.10	Catalyzes the transfer of a ribosyl phosphate group from 5-phosphoribose 1-diphosphate to orotate, leading to the formation of orotidine monophosphate (OMP)	pyrE	2.4.2.10	K00762	ko00240,ko01100,
APY09_01440	-1.33825	0.00128932	decreased	-0.682566	0.0707254	no	-0.00961203	0.996721	no	-0.692936	0.0665345	no	-0.129643	0.898819	no	-0.818415	0.0353716	initial	APY09_01440	reverse	short-chain dehydrogenase	K07124	S: Function Unknown		APY09_RS01425	GI:983397296	WP_060565837.1	short-chain dehydrogenase		GI:960431153	KSW13054.1	short-chain dehydrogenase		XH001_00291	Putative ketoacyl reductase	actIII	1.3.1.-	fig|1660.4.peg.296				SEED:fig|1660.5.peg.279	short chain dehydrogenase		Belongs to the short-chain dehydrogenases reductases (SDR) family			K07124
APY09_01445	-3.1168	0.00218001	decreased	0.151921	0.863926	no	-0.0942653	0.996721	no	0.0562663	0.950745	no	-0.0985931	0.975695	no	0.0511483	0.953764	no	APY09_01445	reverse	hypothetical protein	K02519,K03832,K15727	P: Inorganic ion transport and metabolism		APY09_RS01430	GI:983397297	WP_060565838.1	hypothetical protein		GI:960431154	KSW13055.1	hypothetical protein		XH001_00292	hypothetical protein			fig|1660.4.peg.297				SEED:fig|1660.5.peg.280	Choline binding protein A		Interacts with outer membrane receptor proteins that carry out high-affinity binding and energy dependent uptake into the periplasmic space of specific substrates. It could act to transduce energy from the cytoplasmic membrane to specific energy- requiring processes in the outer membrane, resulting in the release into the periplasm of ligands bound by these outer membrane proteins	infB		K02519,K03832,K15727
APY09_01450	-3.3922	0.000106024	decreased	-0.758077	0.25711	no	0.0513459	0.996721	no	-0.708171	0.291946	no	0.048143	0.992092	no	-0.714151	0.293738	no	APY09_01450	forward	exonuclease	K01142,K01971	L: Replication and repair		APY09_RS01435	GI:983397298	WP_060565839.1	exonuclease		GI:960431155	KSW13056.1	exonuclease		XH001_00293	Exodeoxyribonuclease III	xthA	3.1.11.2	fig|1660.4.peg.298	Exodeoxyribonuclease III (EC 3.1.11.2)		DNA Processing	SEED:fig|1660.5.peg.281	Exodeoxyribonuclease III (EC 3.1.11.2)	3.1.11.2	exodeoxyribonuclease III	xthA	3.1.11.2,6.5.1.1	K01142,K01971	ko03410,ko03450,
APY09_01455	-2.45649	0.000952094	decreased	0.373232	0.542219	no	-0.0260676	0.996721	no	0.347644	0.568648	no	-0.0464478	0.992092	no	0.327394	0.592724	no	APY09_01455	reverse	penicillin-binding protein		V: Defense mechanisms		APY09_RS01440	GI:983397299	WP_060565840.1	penicillin-binding protein		GI:960431156	KSW13057.1	penicillin-binding protein		XH001_00294	Penicillin-binding protein 4*	pbpE		fig|1660.4.peg.299				SEED:fig|1660.5.peg.282	Beta-lactamase class C and other penicillin binding proteins		beta-lactamase
APY09_01460	-1.90775	0.00136837	decreased	0.141052	0.791854	no	-0.0190203	0.996721	no	0.122483	0.816162	no	0.140502	0.917847	no	0.284852	0.587807	no	APY09_01460	reverse	TetR family transcriptional regulator		K: Transcription		APY09_RS01445	GI:983397300	WP_060565841.1	TetR family transcriptional regulator		GI:960431157	KSW13058.1	TetR family transcriptional regulator		XH001_00295	Bacterial regulatory proteins, tetR family			fig|1660.4.peg.300				SEED:fig|1660.5.peg.283	Transcriptional regulator, TetR family		transcriptional regulator, TetR family
APY09_01465	-3.37073	0.000301989	decreased	0.29713	0.705646	no	0.161943	0.996721	no	0.459196	0.557042	no	0.397464	0.827239	no	0.699532	0.362021	no	APY09_01465	reverse	ATP-dependent chaperone ClpB	K03694,K03695	O: Post-translational modification, protein turnover, chaperone functions		APY09_RS01450	GI:983397301	WP_060565842.1	ATP-dependent chaperone ClpB		GI:960431158	KSW13059.1	ATP-dependent chaperone ClpB		XH001_00296	Chaperone protein ClpB	clpB		fig|1660.4.peg.301	ClpB protein		Protein Processing	SEED:fig|1660.5.peg.284	ClpB protein		Part of a stress-induced multi-chaperone system, it is involved in the recovery of the cell from heat-induced damage, in cooperation with DnaK, DnaJ and GrpE	clpB		K03694,K03695	ko04213,
APY09_01470	-0.921031	0.00344371	decreased	-0.221172	0.453058	no	-0.132472	0.996721	no	-0.354819	0.213061	no	0.205175	0.722612	no	-0.020435	0.948544	no	APY09_01470	reverse	histidine kinase		S: Function Unknown		APY09_RS01455	GI:983397302	WP_060565843.1	histidine kinase		GI:960431159	KSW13060.1	histidine kinase		XH001_00297	hypothetical protein			fig|1660.4.peg.302				SEED:fig|1660.5.peg.285	hypothetical protein		Putative bacterial sensory transduction regulator
APY09_01475	-1.77197	7.12517e-05	decreased	-0.234466	0.536642	no	-0.0394327	0.996721	no	-0.276174	0.468514	no	-0.0095127	0.992092	no	-0.24825	0.527862	no	APY09_01475	reverse	hypothetical protein	K07148	S: Function Unknown		APY09_RS01460	GI:983397303	WP_060565844.1	hypothetical protein		GI:960431160	KSW13061.1	hypothetical protein		XH001_00298	hypothetical protein			fig|1660.4.peg.303				SEED:fig|1660.5.peg.286	hypothetical protein		Psort location CytoplasmicMembrane, score			K07148
APY09_01480	-1.14227	0.000351745	decreased	-0.174642	0.544261	no	-0.00780219	0.996721	no	-0.184783	0.523725	no	0.0412955	0.967267	no	-0.141007	0.640637	no	APY09_01480	reverse	hypothetical protein		T: Signal Transduction		APY09_RS01465	GI:983397304	WP_060565845.1	hypothetical protein		GI:960431161	KSW13062.1	hypothetical protein		XH001_00299	hypothetical protein			fig|1660.4.peg.304				SEED:fig|1660.5.peg.287	hypothetical protein		ATPase activity
APY09_01485	-1.20183	0.00220253	decreased	-0.0987909	0.787898	no	-0.09362	0.996721	no	-0.194074	0.588302	no	-0.219572	0.767306	no	-0.319653	0.356402	no	APY09_01485	reverse	hypothetical protein		T: Signal Transduction		APY09_RS01470	GI:983397305	WP_060565846.1	hypothetical protein		GI:960431162	KSW13063.1	hypothetical protein		XH001_00300	hypothetical protein			fig|1660.4.peg.305				SEED:fig|1660.5.peg.288	hypothetical protein		ATPase activity
APY09_01490	-2.20028	0.00118685	decreased	0.283043	0.62254	no	-0.100855	0.996721	no	0.180488	0.754162	no	-0.0497966	0.989163	no	0.232508	0.695239	no	APY09_01490	reverse	glutamine amidotransferase	K07009	S: Function Unknown		APY09_RS01475	GI:983397306	WP_060565847.1	glutamine amidotransferase		GI:960431163	KSW13064.1	glutamine amidotransferase		XH001_00301	cobyric acid synthase			fig|1660.4.peg.306				SEED:fig|1660.5.peg.289	Putative amidotransferase similar to cobyric acid synthase		CobB CobQ-like protein	cobQ		K07009
APY09_01495	-2.28943	0.00154849	decreased	0.33883	0.578667	no	-0.0354799	0.996721	no	0.302203	0.621977	no	-0.0617118	0.981821	no	0.277167	0.653625	no	APY09_01495	reverse	UDP-N-acetylmuramyl peptide synthase	K01928,K15792	M: Cell wall/membrane/envelop biogenesis		APY09_RS01480	GI:983397892	WP_060566405.1	UDP-N-acetylmuramyl peptide synthase		GI:960431779	KSW13680.1	UDP-N-acetylmuramyl peptide synthase		XH001_00302	UDP-N-acetylmuramoylalanyl-D-glutamate--2, 6-diaminopimelate ligase			fig|1660.4.peg.307				SEED:fig|1660.5.peg.290	proposed amino acid ligase found clustered with an amidotransferase		Domain of unknown function (DUF1727)	murE	6.3.2.10,6.3.2.13	K01928,K15792	ko00300,ko00550,
APY09_01500	-2.69507	0.00147736	decreased	0.646821	0.334367	no	0.0348398	0.996721	no	0.680054	0.306599	no	0.255754	0.890251	no	0.905512	0.170813	no	APY09_01500	reverse	heat-shock protein HspR	K13640	K: Transcription		APY09_RS01485	GI:983397307	WP_060565848.1	heat-shock protein HspR		GI:960431164	KSW13065.1	heat-shock protein HspR		XH001_00303	Putative heat shock protein HspR	hspR		fig|1660.4.peg.308	HspR, transcriptional repressor of DnaK operon		Stress Response, Defense, Virulence/ Protein Processing	SEED:fig|1660.5.peg.291	HspR, transcriptional repressor of DnaK operon		transcriptional regulator (MerR family)	hspR		K13640
APY09_01505	-2.58585	0.00258219	decreased	0.678586	0.35629	no	0.0298444	0.996721	no	0.707235	0.334074	no	0.187387	0.927236	no	0.870115	0.228781	no	APY09_01505	reverse	Curved DNA-binding protein	K05516	O: Post-translational modification, protein turnover, chaperone functions		APY09_RS01490	GI:983397308	WP_060565849.1	molecular chaperone DnaJ		GI:960431165	KSW13066.1	molecular chaperone DnaJ		XH001_00304	Curved DNA-binding protein	cbpA		fig|1660.4.peg.309	Chaperone protein DnaJ		Stress Response, Defense, Virulence/ Protein Processing	SEED:fig|1660.5.peg.292	Chaperone protein DnaJ		DnaJ domain protein	dnaJ		K03686,K05516
APY09_01510	-2.33738	0.00882514	decreased	0.733985	0.335334	no	0.0446245	0.996721	no	0.777332	0.304239	no	0.305474	0.88943	no	1.04289	0.166348	no	APY09_01510	reverse	nucleotide exchange factor GrpE	K02652,K03687	O: Post-translational modification, protein turnover, chaperone functions		APY09_RS01495	GI:494864245	WP_007590345.1	nucleotide exchange factor GrpE		GI:960431166	KSW13067.1	molecular chaperone GrpE		XH001_00305	heat shock protein GrpE			fig|1660.4.peg.310	Heat shock protein GrpE		Stress Response, Defense, Virulence/ Protein Processing	SEED:fig|1660.5.peg.293	Heat shock protein GrpE		Participates actively in the response to hyperosmotic and heat shock by preventing the aggregation of stress-denatured proteins, in association with DnaK and GrpE. It is the nucleotide exchange factor for DnaK and may function as a thermosensor. Unfolded proteins bind initially to DnaJ	grpE		K02652,K03687
APY09_01515	-2.06296	0.015063	decreased	0.935934	0.226526	no	0.08006	0.996721	no	1.01482	0.185189	no	0.400981	0.839796	no	1.33883	0.0829802	no	APY09_01515	reverse	molecular chaperone DnaK	K04043	O: Post-translational modification, protein turnover, chaperone functions		APY09_RS01500	GI:494864241	WP_007590341.1	molecular chaperone DnaK		GI:960431167	KSW13068.1	Fe-S protein assembly chaperone HscA		XH001_00306	Chaperone protein DnaK	dnaK_1		fig|1660.4.peg.311	Chaperone protein DnaK		Stress Response, Defense, Virulence/ Protein Processing	SEED:fig|1660.5.peg.294	Chaperone protein DnaK		Heat shock 70 kDa protein	dnaK		K04043	ko03018,ko04212,ko05152,
APY09_01520	0.404916	0.024149	no	0.302104	0.0867427	no	0.114878	0.996721	no	0.413943	0.0193665	no	-0.00598613	0.992092	no	0.290584	0.09359	no	APY09_01520	forward	alpha-L-fucosidase	K01206	G: Carbohydrate metabolism and transport		APY09_RS01505	GI:983397309	WP_060565850.1	alpha-L-fucosidase		GI:960431168	KSW13069.1	alpha-L-fucosidase		XH001_00307	Alpha-L-fucosidase			fig|1660.4.peg.312				SEED:fig|1660.5.peg.295	alpha-L-fucosidase family protein		Alpha-L-fucosidase		3.2.1.51	K01206	ko00511,
APY09_01525	0.07802	0.7821	no	0.323878	0.216037	no	0.0732639	0.996721	no	0.396249	0.129254	no	-0.124316	0.845439	no	0.199656	0.476285	no	APY09_01525	forward	SAM-dependent methyltransferase	K03212,K03215	J: Translation		APY09_RS01510	GI:983397310	WP_060565851.1	SAM-dependent methyltransferase		GI:960431169	KSW13070.1	SAM-dependent methyltransferase		XH001_00308	23S rRNA (uracil(747)-C(5))-methyltransferase RlmC	rlmC	2.1.1.189	fig|1660.4.peg.313				SEED:fig|1660.5.peg.296	23S rRNA (Uracil-5-) -methyltransferase rumB (EC 2.1.1.-)		Belongs to the class I-like SAM-binding methyltransferase superfamily. RNA M5U methyltransferase family	rumB	2.1.1.189,2.1.1.190	K03212,K03215
APY09_01530	1.04271	4.97317e-07	increased	0.891338	3.09941e-06	increased	-0.121308	0.996721	no	0.769361	1.95878e-05	recovery	-0.256681	0.319106	no	0.632792	0.000215134	recovery	APY09_01530	forward	N-acetyltransferase	K03823	K: Transcription		APY09_RS01515	GI:983397311	WP_060565852.1	N-acetyltransferase		GI:960431170	KSW13071.1	GNAT family acetyltransferase		XH001_00309	Mycothiol acetyltransferase	mshD_1	2.3.1.189	fig|1660.4.peg.314				SEED:fig|1660.5.peg.297	Streptothricin acetyltransferase, Streptomyces lavendulae type		(GNAT) family		2.3.1.183	K03823	ko00440,ko01130,
APY09_01535	-0.341422	0.156767	no	0.394208	0.112911	no	-0.108972	0.996721	no	0.283153	0.26725	no	-0.1954	0.68375	no	0.195719	0.470293	no	APY09_01535	reverse	2,5-diketo-D-gluconic acid reductase		S: Function Unknown		APY09_RS01520	GI:983397312	WP_060565853.1	2,5-diketo-D-gluconic acid reductase		GI:960431171	KSW13072.1	2,5-diketo-D-gluconic acid reductase		XH001_00311	2,5-diketo-D-gluconic acid reductase B	dkgB	1.1.1.274	fig|1660.4.peg.316				SEED:fig|1660.5.peg.298	oxidoreductase of aldo/keto reductase family, subgroup 1		reductase	dkgB
APY09_01540	-0.468631	0.00786932	no	-0.545983	0.00230348	initial	-0.112966	0.996721	no	-0.661038	0.000338567	initial	-0.227308	0.437344	no	-0.776232	6.41516e-05	initial	APY09_01540	forward	M18 family aminopeptidase	K01267	E: Amino Acid metabolism and transport		APY09_RS01525	GI:983397313	WP_060565854.1	M18 family aminopeptidase		GI:960431172	KSW13073.1	aminopeptidase		XH001_00312	putative M18 family aminopeptidase 2	apeB	3.4.11.-	fig|1660.4.peg.317				SEED:fig|1660.5.peg.299	aspartyl aminopeptidase		M18 family aminopeptidase	apeB	3.4.11.21	K01267
APY09_01545	0.789879	0.00155486	increased	1.90465	2.45995e-08	increased	0.138645	0.996721	no	2.04308	6.1565e-09	recovery	0.0141551	0.992092	no	1.91823	1.70654e-08	recovery	APY09_01545	reverse	peroxiredoxin, Ohr family	K04063	O: Post-translational modification, protein turnover, chaperone functions		APY09_RS01530	GI:494861899	WP_007587999.1	peroxiredoxin, Ohr family		GI:960431173	KSW13074.1	Ohr subfamily peroxiredoxin		XH001_00313	Organic hydroperoxide resistance protein OhrB	ohrB		fig|1660.4.peg.318				SEED:fig|1660.5.peg.300	Organic hydroperoxide resistance protein		OsmC-like protein	ohr		K04063
APY09_01550	0.439501	0.000115924	no	0.366987	0.000710138	no	-0.104418	0.996721	no	0.261395	0.01125	no	-0.266527	0.081922	no	0.0991734	0.347908	no	APY09_01550	reverse	ADP-ribose pyrophosphatase	K03574	F: Nucleotide metabolism and transport		APY09_RS01535	GI:983397314	WP_060565855.1	ADP-ribose pyrophosphatase		GI:960431174	KSW13075.1	ADP-ribose pyrophosphatase		XH001_00314	NADH pyrophosphatase	nudC_1	3.6.1.22	fig|1660.4.peg.319				SEED:fig|1660.5.peg.301	conserved protein (putative ADP-ribose pyrophosphatase)		NUDIX domain		3.6.1.55	K03574
APY09_01555	0.47696	1.04528e-05	no	0.106369	0.227566	no	0.100509	0.996721	no	0.20541	0.0210292	no	0.0251422	0.917207	no	0.128546	0.148503	no	APY09_01555	reverse	transporter	K07085	U: Intracellular trafficing and secretion	unknown	APY09_RS01540	GI:983397315	WP_060565856.1	transporter		GI:960431175	KSW13076.1	transporter		XH001_00315	Aspartate/alanine antiporter	aspT		fig|1660.4.peg.320				SEED:fig|1660.5.peg.302	FIG00356103: hypothetical protein		TrkA C-terminal domain protein			K07085
APY09_01560	0.674227	0.000233185	increased	0.523928	0.00229934	increased	0.142673	0.996721	no	0.664082	0.000235081	recovery	0.0964981	0.775842	no	0.613525	0.000757238	recovery	APY09_01560	forward	hypothetical protein		S: Function Unknown		APY09_RS01545	GI:983397316	WP_060565857.1	hypothetical protein		GI:960431176	KSW13077.1	transporter		XH001_00316	hypothetical protein			fig|1660.4.peg.321				SEED:fig|1660.5.peg.303	hypothetical protein
APY09_01565	0.423523	0.0339849	no	0.221162	0.260657	no	0.146633	0.996721	no	0.364692	0.0629295	no	0.101899	0.819106	no	0.320121	0.110529	no	APY09_01565	forward	hypothetical protein		S: Function Unknown		APY09_RS01550	GI:983397317	WP_060565858.1	hypothetical protein		GI:960431177	KSW13078.1	3-demethylubiquinone-9 3-methyltransferase		XH001_00317	hypothetical protein			fig|1660.4.peg.322				SEED:fig|1660.5.peg.304	hypothetical protein
APY09_01570	0.359103	0.00977819	no	0.4387	0.00228913	no	0.00800037	0.996721	no	0.44322	0.00218627	no	-0.0592354	0.865254	no	0.376367	0.00887325	no	APY09_01570	forward	hypothetical protein		S: Function Unknown		APY09_RS01555	GI:983397318	WP_060565859.1	hypothetical protein		GI:960431178	KSW13079.1	hypothetical protein		XH001_00318	hypothetical protein			fig|1660.4.peg.323				SEED:fig|1660.5.peg.305	hypothetical protein		Protein of unknown function (DUF2510)
APY09_01575	0.391716	0.0236383	no	0.635264	0.000729181	increased	0.103293	0.996721	no	0.736875	0.000152195	recovery	-0.00449807	0.992092	no	0.627411	0.00106223	recovery	APY09_01575	forward	hypothetical protein		S: Function Unknown		APY09_RS01560	GI:983397319	WP_060565860.1	hypothetical protein		GI:960431179	KSW13080.1	hypothetical protein		XH001_00319	hypothetical protein			fig|1660.4.peg.324				SEED:fig|1660.5.peg.306	3-demethylubiquinone-9 3-methyltransferase
APY09_01580	0.701126	0.00230842	increased	0.622629	0.00585768	increased	0.00464193	0.996721	no	0.625951	0.00588687	recovery	-0.0831535	0.882564	no	0.54075	0.0185421	recovery	APY09_01580	forward	hypothetical protein		S: Function Unknown		APY09_RS01565	GI:983397893	WP_060566406.1	hypothetical protein		GI:960431780	KSW13681.1	small transmembrane and glycosylated protein		XH001_00320	hypothetical protein			fig|1660.4.peg.325				SEED:fig|1660.5.peg.307	hypothetical protein
APY09_01585	0.432885	0.00337016	no	0.18564	0.184869	no	0.082838	0.996721	no	0.266624	0.0567058	no	0.129068	0.637293	no	0.311314	0.029326	no	APY09_01585	forward	hypothetical protein		S: Function Unknown		APY09_RS01570	GI:983397320	WP_060565861.1	hypothetical protein		GI:960431180	KSW13081.1	hypothetical protein		XH001_00321	hypothetical protein			fig|1660.4.peg.326				SEED:fig|1660.5.peg.308	hypothetical protein
APY09_01590	0.492857	0.00116291	no	0.046885	0.748804	no	0.106165	0.996721	no	0.149142	0.286486	no	0.088469	0.761663	no	0.13238	0.359485	no	APY09_01590	reverse	heat-shock protein	K04762,K06179,K06180	J: Translation		APY09_RS01575	GI:983397321	WP_060565862.1	heat-shock protein		GI:960431181	KSW13082.1	heat-shock protein		XH001_00322	Heat shock protein 15	hslR		fig|1660.4.peg.327	Ribosome-associated heat shock protein implicated in the recycling of the 50S subunit (S4 paralog)		Stress Response, Defense, Virulence/ Protein Processing	SEED:fig|1660.5.peg.309	Ribosome-associated heat shock protein implicated in the recycling of the 50S subunit (S4 paralog)		S4 domain protein	hslR	5.4.99.23,5.4.99.24	K04762,K06179,K06180
APY09_01595	0.864032	1.19196e-05	increased	0.714996	9.61278e-05	increased	-0.000655971	0.998034	no	0.715914	8.02695e-05	recovery	-0.0736005	0.864059	no	0.637947	0.000280624	recovery	APY09_01595	reverse	hypothetical protein	K02004	V: Defense mechanisms	unknown	APY09_RS01580	GI:983397322	WP_060565863.1	hypothetical protein		GI:960431182	KSW13083.1	ABC transporter permease		XH001_00323	hypothetical protein			fig|1660.4.peg.328				SEED:fig|1660.5.peg.310	FIG00356066: hypothetical protein		FtsX-like permease family			K02004
APY09_01600	1.25445	4.97205e-06	increased	0.944129	0.000135926	increased	-0.0898202	0.996721	no	0.855646	0.000322693	recovery	-0.0501857	0.939614	no	0.894755	0.000206666	recovery	APY09_01600	reverse	macrolide ABC transporter ATP-binding protein	K02003	V: Defense mechanisms	other	APY09_RS01585	GI:736443283	WP_034465194.1	macrolide ABC transporter ATP-binding protein		GI:960431183	KSW13084.1	macrolide ABC transporter ATP-binding protein		XH001_00324	putative ABC transporter ATP-binding protein/MT1014			fig|1660.4.peg.329				SEED:fig|1660.5.peg.311	ABC transporter ATP-binding protein		ATPases associated with a variety of cellular activities			K02003
APY09_01605	0.79339	0.000233925	increased	0.306583	0.114227	no	-0.183694	0.996721	no	0.120836	0.540925	no	0.113584	0.799996	no	0.418246	0.0296456	no	APY09_01605	reverse	transcriptional regulator		K: Transcription		APY09_RS01590	GI:736443285	WP_034465196.1	transcriptional regulator		GI:960431184	KSW13085.1	transcriptional regulator		XH001_00325	Transcriptional regulator PadR-like family protein			fig|1660.4.peg.330				SEED:fig|1660.5.peg.312	Transcriptional regulator, PadR family		transcriptional regulator PadR family
APY09_01610	-0.993723	5.0091e-05	decreased	-1.45586	1.83357e-07	initial	0.0198416	0.996721	no	-1.43281	2.46792e-07	initial	0.119327	0.816945	no	-1.3413	9.47172e-07	initial	APY09_01610	reverse	hypothetical protein		S: Function Unknown		APY09_RS01595	GI:983397323	WP_060565864.1	hypothetical protein		GI:960431185	KSW13086.1	hypothetical protein		XH001_00326	hypothetical protein			fig|1660.4.peg.331				SEED:fig|1660.5.peg.313	hypothetical protein
APY09_01615	0.103285	0.416908	no	0.257881	0.0377701	no	-0.261958	0.70174	no	-0.00685677	0.960293	no	-0.360921	0.0565844	no	-0.106072	0.420892	no	APY09_01615	forward	oxidoreductase	K06221	S: Function Unknown		APY09_RS01600	GI:983397324	WP_060565865.1	oxidoreductase		GI:960431186	KSW13087.1	oxidoreductase		XH001_00327	putative oxidoreductase/MSMEI_2347		1.-.-.-	fig|1660.4.peg.332				SEED:fig|1660.5.peg.314	oxidoreductase of aldo/keto reductase family, subgroup 1		Oxidoreductase, aldo keto reductase family protein	dkgA	1.1.1.346	K06221
APY09_01620	0.302103	0.00520837	no	0.541347	1.1905e-05	increased	-0.188638	0.854741	no	0.351522	0.0012972	no	-0.331598	0.0326719	no	0.206952	0.0458525	no	APY09_01620	forward	DUF4921 domain-containing protein		C: Energy production and conversion		APY09_RS01605	GI:983397325	WP_060565866.1	DUF4921 domain-containing protein		GI:960431187	KSW13088.1	UTP--glucose-1-phosphate uridylyltransferase		XH001_00328	hypothetical protein			fig|1660.4.peg.333				SEED:fig|1660.5.peg.315	No significant database matches		Psort location Cytoplasmic, score
APY09_01625	-0.447586	0.0211824	no	-0.837918	0.000117104	initial	-0.124865	0.996721	no	-0.963971	1.92735e-05	initial	-0.142983	0.701651	no	-0.983687	1.53281e-05	initial	APY09_01625	reverse	hypothetical protein	K02064	H: Coenzyme metabolism	unknown	APY09_RS01610	GI:983397326	WP_060565867.1	hypothetical protein		GI:960431188	KSW13089.1	hypothetical protein		XH001_00329	hypothetical protein			fig|1660.4.peg.334				SEED:fig|1660.5.peg.316	Thiamin ABC transporter, substrate-binding component		ABC transporter, substrate-binding protein, thiB family	tbpA		K02064	ko02010,
APY09_01630	0.845178	4.05951e-05	increased	1.08313	1.55924e-06	increased	0.0448922	0.996721	no	1.1251	8.72251e-07	recovery	-0.254072	0.383282	no	0.824584	8.47969e-05	recovery	APY09_01630	forward	hypothetical protein		S: Function Unknown		APY09_RS01615	GI:983397327	WP_060565868.1	hypothetical protein		GI:960431189	KSW13090.1	hypothetical protein		XH001_00330	hypothetical protein			fig|1660.4.peg.335				SEED:fig|1660.5.peg.317	hypothetical protein		Protein of unknown function (DUF4235)
APY09_01635	0.283341	0.269465	no	0.307256	0.223355	no	-0.121767	0.996721	no	0.182113	0.490209	no	-0.34875	0.417314	no	-0.0437773	0.88553	no	APY09_01635	reverse	hypothetical protein		I: Lipid metabolism		APY09_RS01620	GI:983397328	WP_060565869.1	hypothetical protein		GI:960431190	KSW13091.1	hypothetical protein		XH001_00331	hypothetical protein			fig|1660.4.peg.336				SEED:fig|1660.5.peg.318	FIG00820565: hypothetical protein		Sterol carrier protein
APY09_01640	0.189415	0.418674	no	0.372373	0.104641	no	0.0104646	0.996721	no	0.381711	0.0966127	no	-0.176393	0.694619	no	0.197798	0.418579	no	APY09_01640	forward	hypothetical		S: Function Unknown		APY09_RS01625	GI:983397329	WP_060565870.1	hypothetical protein		GI:960431191	KSW13092.1	cytochrome C oxidase subunit IV		XH001_00332	hypothetical protein			fig|1660.4.peg.337				SEED:fig|1660.5.peg.319	FIG00356278: hypothetical protein		Psort location CytoplasmicMembrane, score
APY09_01645	-0.594705	0.000359665	decreased	-0.957503	8.71461e-07	initial	0.272464	0.864597	no	-0.686378	6.24401e-05	initial	0.496447	0.0319454	no	-0.465007	0.00329692	no	APY09_01645	reverse	phosphatidylcholine synthase	K01004	I: Lipid metabolism		APY09_RS01630	GI:983397330	WP_060565871.1	phosphatidylcholine synthase		GI:960431192	KSW13093.1	phosphatidylcholine synthase		XH001_00333	Phosphatidylcholine synthase	pcs	2.7.8.24	fig|1660.4.peg.338	Phosphatidylcholine synthase (EC 2.7.8.24)	2.7.8.24		SEED:fig|1660.5.peg.320	Phosphatidylcholine synthase (EC 2.7.8.24)	2.7.8.24	phosphatidylcholine synthase	pcs	2.7.8.24,2.7.8.8	K01004,K17103	ko00260,ko00564,ko01100,ko01110,
APY09_01650	0.7284	0.00518169	increased	0.0900224	0.736318	no	-0.140047	0.996721	no	-0.053431	0.841346	no	-0.178456	0.723385	no	-0.0958973	0.723411	no	APY09_01650	reverse	purL	K01952	F: Nucleotide metabolism and transport		APY09_RS01640	GI:983397332	WP_060565873.1	phosphoribosylformylglycinamidine synthase II		GI:960431193	KSW13094.1	phosphoribosylglycinamide synthetase		XH001_00334	Phosphoribosylformylglycinamidine synthase 2	purL	6.3.5.3	fig|1660.4.peg.339	Phosphoribosylformylglycinamidine synthase, synthetase subunit (EC 6.3.5.3)	6.3.5.3	Metabolism	SEED:fig|1660.5.peg.321	Phosphoribosylformylglycinamidine synthase, synthetase subunit (EC 6.3.5.3)	6.3.5.3	Part of the phosphoribosylformylglycinamidine synthase complex involved in the purines biosynthetic pathway. Catalyzes the ATP-dependent conversion of formylglycinamide ribonucleotide (FGAR) and glutamine to yield formylglycinamidine ribonucleotide (FGAM) and glutamate. The FGAM synthase complex is composed of three subunits. PurQ produces an ammonia molecule by converting glutamine to glutamate.…	purL	6.3.5.3	K01952	ko00230,ko01100,ko01110,ko01130,
APY09_01655	0.882384	0.00172119	increased	0.528509	0.046489	increased	-0.0489964	0.996721	no	0.477651	0.067438	no	-0.116376	0.868467	no	0.4096	0.118979	no	APY09_01655	reverse	purQ	K23265	F: Nucleotide metabolism and transport		APY09_RS01645	GI:983397333	WP_060565874.1	phosphoribosylformylglycinamidine synthase I		GI:960431194	KSW13095.1	phosphoribosylformylglycinamidine synthase		XH001_00335	Phosphoribosylformylglycinamidine synthase 1	purQ	6.3.5.3	fig|1660.4.peg.340	Phosphoribosylformylglycinamidine synthase, glutamine amidotransferase subunit (EC 6.3.5.3)	6.3.5.3	Metabolism	SEED:fig|1660.5.peg.322	Phosphoribosylformylglycinamidine synthase, glutamine amidotransferase subunit (EC 6.3.5.3)	6.3.5.3	Part of the phosphoribosylformylglycinamidine synthase complex involved in the purines biosynthetic pathway. Catalyzes the ATP-dependent conversion of formylglycinamide ribonucleotide (FGAR) and glutamine to yield formylglycinamidine ribonucleotide (FGAM) and glutamate. The FGAM synthase complex is composed of three subunits. PurQ produces an ammonia molecule by converting glutamine to glutamate.…	purQ	6.3.5.3	K01952	ko00230,ko01100,ko01110,ko01130,
APY09_01660	0.589056	0.0114946	increased	-0.0397421	0.869925	no	-0.0834044	0.996721	no	-0.124308	0.602813	no	-0.0976177	0.870567	no	-0.137754	0.567016	no	APY09_01660	reverse	purS	K23264	F: Nucleotide metabolism and transport		APY09_RS01650	GI:489887419	WP_003790869.1	phosphoribosylformylglycinamidine synthase		GI:960431195	KSW13096.1	phosphoribosylformylglycinamidine synthase		XH001_00336	phosphoribosylformylglycinamidine synthase subunit PurS			fig|1660.4.peg.341	Phosphoribosylformylglycinamidine synthase, PurS subunit (EC 6.3.5.3)	6.3.5.3	Metabolism	SEED:fig|1660.5.peg.323	Phosphoribosylformylglycinamidine synthase, PurS subunit (EC 6.3.5.3)	6.3.5.3	Part of the phosphoribosylformylglycinamidine synthase complex involved in the purines biosynthetic pathway. Catalyzes the ATP-dependent conversion of formylglycinamide ribonucleotide (FGAR) and glutamine to yield formylglycinamidine ribonucleotide (FGAM) and glutamate. The FGAM synthase complex is composed of three subunits. PurQ produces an ammonia molecule by converting glutamine to glutamate.…	purS	6.3.2.6,6.3.5.3	K01923,K01952	ko00230,ko01100,ko01110,ko01130,
APY09_01665	0.954023	0.000104447	increased	0.2551	0.241338	no	-0.294626	0.996721	no	-0.0401522	0.860339	no	-0.38524	0.28132	no	-0.132443	0.552077	no	APY09_01665	reverse	purC	K01923	F: Nucleotide metabolism and transport		APY09_RS01655	GI:983397334	WP_060565875.1	phosphoribosylaminoimidazolesuccinocarboxamide synthase		GI:960431196	KSW13097.1	phosphoribosylaminoimidazole-succinocarboxamide synthase		XH001_00337	Phosphoribosylaminoimidazole-succinocarboxamide synthase	purC	6.3.2.6	fig|1660.4.peg.342	Phosphoribosylaminoimidazole-succinocarboxamide synthase (EC 6.3.2.6)	6.3.2.6	Metabolism	SEED:fig|1660.5.peg.324	Phosphoribosylaminoimidazole-succinocarboxamide synthase (EC 6.3.2.6)	6.3.2.6	Belongs to the SAICAR synthetase family	purC	6.3.2.6,6.3.4.13	K01923,K01945,K03566	ko00230,ko01100,ko01110,ko01130,ko02026,
APY09_01670	1.04208	1.12881e-05	increased	0.419766	0.0353986	no	-0.33845	0.919893	no	0.0813916	0.688907	no	-0.423522	0.165045	no	-0.00466083	0.980811	no	APY09_01670	reverse	purD	K01945	F: Nucleotide metabolism and transport		APY09_RS01660	GI:983397335	WP_060565876.1	phosphoribosylamine--glycine ligase		GI:960431197	KSW13098.1	phosphoribosylamine--glycine ligase		XH001_00338	Phosphoribosylamine--glycine ligase	purD	6.3.4.13	fig|1660.4.peg.343	Phosphoribosylamine--glycine ligase (EC 6.3.4.13)	6.3.4.13	Metabolism	SEED:fig|1660.5.peg.325	Phosphoribosylamine--glycine ligase (EC 6.3.4.13)	6.3.4.13	Belongs to the GARS family	purD	6.3.2.6,6.3.3.1,6.3.4.13,6.3.5.3	K01945,K01952,K11788,K13713	ko00230,ko01100,ko01110,ko01130,
APY09_01675	-0.0887425	0.77183	no	-0.377996	0.172777	no	-0.00328897	0.996721	no	-0.383041	0.17064	no	0.166438	0.776887	no	-0.210018	0.476317	no	APY09_01675	reverse	hypothetical protein		S: Function Unknown		APY09_RS01665	GI:983397336	WP_060565877.1	hypothetical protein		GI:960431198	KSW13099.1	hypothetical protein		XH001_00339	Translation initiation factor IF-2	infB_1		fig|1660.4.peg.344				SEED:fig|1660.5.peg.326	TPR domain protein in aerotolerance operon
APY09_01680	0.0893502	0.716859	no	-0.00422526	0.986459	no	-0.0812632	0.996721	no	-0.0861963	0.727039	no	0.028036	0.973761	no	0.0275787	0.917557	no	APY09_01680	reverse	hypothetical protein	K07114	S: Function Unknown		APY09_RS01670	GI:983397337	WP_060565878.1	hypothetical protein		GI:960431199	KSW13100.1	hypothetical protein		XH001_00340	von Willebrand factor type A domain protein			fig|1660.4.peg.345				SEED:fig|1660.5.peg.327	COG2304: Uncharacterized protein containing a von Willebrand factor type A (vWA) domain		Von Willebrand factor type A domain protein			K07114
APY09_01685	-0.236898	0.123941	no	-0.698222	6.40686e-05	initial	0.01774	0.996721	no	-0.682572	8.73488e-05	initial	0.0867768	0.811038	no	-0.610599	0.000383876	initial	APY09_01685	reverse	hypothetical protein	K07114	S: Function Unknown		APY09_RS01675	GI:983397338	WP_060565879.1	hypothetical protein		GI:960431200	KSW13101.1	hypothetical protein		XH001_00341	hypothetical protein			fig|1660.4.peg.346				SEED:fig|1660.5.peg.328	COG2304: Uncharacterized protein containing a von Willebrand factor type A (vWA) domain		Von Willebrand factor type A domain protein			K07114
APY09_01690	0.0256267	0.879699	no	-0.56795	0.000570554	initial	-0.0195044	0.996721	no	-0.590717	0.000418306	initial	-0.0634645	0.881461	no	-0.630044	0.00032429	initial	APY09_01690	reverse	hypothetical protein		S: Function Unknown		APY09_RS01680	GI:983397339	WP_060565880.1	hypothetical protein		GI:960431201	KSW13102.1	hypothetical protein		XH001_00342	hypothetical protein			fig|1660.4.peg.347				SEED:fig|1660.5.peg.329	hypothetical protein
APY09_01695	0.283757	0.0692529	no	-0.179704	0.24775	no	-0.0762813	0.996721	no	-0.257101	0.0974727	no	-0.0707325	0.864198	no	-0.251759	0.11205	no	APY09_01695	reverse	hypothetical protein		S: Function Unknown		APY09_RS01685	GI:983397340	WP_060565881.1	hypothetical protein		GI:960431202	KSW13103.1	hypothetical protein		XH001_00343	hypothetical protein			fig|1660.4.peg.348				SEED:fig|1660.5.peg.330	Protein of unknown function DUF58		Psort location Cytoplasmic, score
APY09_01700	0.75613	0.00116291	increased	1.11376	1.52399e-05	increased	-0.0853102	0.996721	no	1.02817	3.69839e-05	recovery	-0.193552	0.655897	no	0.919073	0.000153241	recovery	APY09_01700	reverse	ATPase	K03924	S: Function Unknown		APY09_RS01690	GI:983397894	WP_060566407.1	AAA family ATPase		GI:960431781	KSW13682.1	AAA family ATPase		XH001_00344	ATPase family associated with various cellular activities (AAA)			fig|1660.4.peg.349				SEED:fig|1660.5.peg.331	MoxR-like ATPases		Psort location Cytoplasmic, score	moxR		K03924
APY09_01705	0.262576	0.359314	no	-0.166963	0.564826	no	-0.126992	0.996721	no	-0.296907	0.284597	no	-0.329516	0.50858	no	-0.507787	0.0611606	no	APY09_01705	reverse	phosphoenolpyruvate carboxykinase	K01596,K01610	H: Coenzyme metabolism		APY09_RS01695	GI:983397341	WP_060565882.1	phosphoenolpyruvate carboxykinase		GI:960431203	KSW13104.1	phosphoenolpyruvate carboxykinase	4.1.1.32	XH001_00345	Phosphoenolpyruvate carboxykinase [GTP]	pckG	4.1.1.32	fig|1660.4.peg.350	Phosphoenolpyruvate carboxykinase [GTP] (EC 4.1.1.32)	4.1.1.32	Energy	SEED:fig|1660.5.peg.332	Phosphoenolpyruvate carboxykinase [GTP] (EC 4.1.1.32)	4.1.1.32	Catalyzes the conversion of oxaloacetate (OAA) to phosphoenolpyruvate (PEP), the rate-limiting step in the metabolic pathway that produces glucose from lactate and other precursors derived from the citric acid cycle	pckG	4.1.1.32,4.1.1.49	K01596,K01610	ko00010,ko00020,ko00620,ko00710,ko01100,ko01110,ko01120,ko01130,ko01200,ko03320,ko04068,ko04151,ko04152,ko04910,ko04920,ko04922,ko04931,ko04964,
APY09_01710	1.02625	4.08097e-05	increased	0.305246	0.14227	no	0.148448	0.996721	no	0.452181	0.0305264	no	-0.00768065	0.992092	no	0.299664	0.154974	no	APY09_01710	forward	phosphate transport regulator	K07220	P: Inorganic ion transport and metabolism	other	APY09_RS01700	GI:983397342	WP_060565883.1	phosphate transport regulator		GI:960431204	KSW13105.1	phosphate transport regulator		XH001_00346	Putative pit accessory protein			fig|1660.4.peg.351				SEED:fig|1660.5.peg.333	Protein of unknown function DUF47		phosphate transport regulator			K07220
APY09_01715	0.629251	0.000938922	increased	-0.307197	0.0871385	no	-0.020437	0.996721	no	-0.33034	0.0625403	no	-0.0890127	0.835263	no	-0.400765	0.0245759	no	APY09_01715	forward	inorganic phosphate transporter	K03306	P: Inorganic ion transport and metabolism	other	APY09_RS01705	GI:983397343	WP_060565884.1	inorganic phosphate transporter		GI:960431205	KSW13106.1	inorganic phosphate transporter		XH001_00347	Low-affinity inorganic phosphate transporter 1	pitA		fig|1660.4.peg.352				SEED:fig|1660.5.peg.334	Probable low-affinity inorganic phosphate transporter		phosphate transporter	pitH		K03306
APY09_01720	0.161416	0.562744	no	-0.81305	0.00323253	initial	-0.112664	0.996721	no	-0.926047	0.00119727	initial	-0.140366	0.825724	no	-0.948209	0.00123046	initial	APY09_01720	forward	septum formation protein	K06287	S: Function Unknown		APY09_RS01710	GI:983397344	WP_060565885.1	septum formation protein		GI:960431206	KSW13107.1	septum formation protein		XH001_00348	hypothetical protein			fig|1660.4.peg.353				SEED:fig|1660.5.peg.335	hypothetical protein		Septum formation
APY09_01725	0.625214	1.01648e-05	increased	0.45829	0.000314519	no	-0.172436	0.996721	no	0.285968	0.0133952	no	-0.306722	0.0793483	no	0.149483	0.185681	no	APY09_01725	reverse	NUDIX family		L: Replication and repair		APY09_RS01715	GI:983397345	WP_060565886.1	hypothetical protein		GI:960431207	KSW13108.1	hypothetical protein		XH001_00349	Diadenosine hexaphosphate hydrolase	ndx1	3.6.1.61	fig|1660.4.peg.354				SEED:fig|1660.5.peg.336	FIG00355764: hypothetical protein		Hydrolase, NUDIX family	mutT	3.6.1.13,3.6.1.55	K01515,K03574	ko00230,
APY09_01730	0.479032	0.000637728	no	0.754108	3.47518e-06	increased	-0.120935	0.996721	no	0.63172	4.02229e-05	recovery	-0.224828	0.283982	no	0.524694	0.000438307	recovery	APY09_01730	reverse	hypothetical protein		S: Function Unknown		APY09_RS01720	GI:489892437	WP_003795887.1	hypothetical protein		GI:960431208	KSW13109.1	hypothetical protein		XH001_00350	hypothetical protein			fig|1660.4.peg.355				SEED:fig|1660.5.peg.337	FIG01051597: hypothetical protein
APY09_01740	0.49007	0.00456923	no	0.208746	0.208364	no	0.0288695	0.996721	no	0.235781	0.149443	no	-0.160061	0.62618	no	0.0460179	0.797486	no	APY09_01740	forward	no nitrogenase so probably not ADP ribosyl glycohydrolase		G: Carbohydrate metabolism and transport		APY09_RS01730	GI:983397346	WP_060565887.1	ADP-ribosylglycohydrolase		GI:960431209	KSW13110.1	ADP-ribosylglycohydrolase		XH001_00352	ADP-ribosyl-[dinitrogen reductase] glycohydrolase	draG_1	3.2.2.24	fig|1660.4.peg.356				SEED:fig|1660.5.peg.338	Ribokinase (EC 2.7.1.15)	2.7.1.15	ADP-ribosylglycohydrolase	yegU
APY09_01745	0.363222	0.00221279	no	0.0566672	0.624835	no	0.10332	0.996721	no	0.158909	0.152115	no	0.0704535	0.772558	no	0.124969	0.265505	no	APY09_01745	forward	MFS transporter	K07552	E: Amino Acid metabolism and transport G: Carbohydrate metabolism and transport P: Inorganic ion transport and metabolism	unknown	APY09_RS01735	GI:983397347	WP_060565888.1	MFS transporter		GI:960431210	KSW13111.1	MFS transporter		XH001_00353	Bicyclomycin resistance protein	bcr		fig|1660.4.peg.357				SEED:fig|1660.5.peg.339	multidrug resistance transporter, MFS superfamily		Major facilitator Superfamily			K07552
APY09_01750	0.401727	0.0124475	no	0.116846	0.462076	no	-0.0442979	0.996721	no	0.0714912	0.666702	no	-0.207393	0.448417	no	-0.0927874	0.583768	no	APY09_01750	reverse	EamA family transporter	K11939	S: Function Unknown	nucleotide	APY09_RS01740	GI:983397348	WP_060565889.1	EamA family transporter		GI:960431211	KSW13112.1	hypothetical protein		XH001_00354	Threonine/homoserine exporter RhtA	rhtA		fig|1660.4.peg.358				SEED:fig|1660.5.peg.340	FIG01289198: hypothetical protein		membrane			K11939
APY09_01755	0.701627	7.12517e-05	increased	0.834111	8.15379e-06	increased	-0.116059	0.996721	no	0.715447	6.32964e-05	recovery	-0.308756	0.185468	no	0.523682	0.00221986	recovery	APY09_01755	reverse	peptide methionine sulfoxide reductase	K07305	O: Post-translational modification, protein turnover, chaperone functions		APY09_RS01745	GI:983397349	WP_060565890.1	peptide methionine sulfoxide reductase		GI:960431212	KSW13113.1	peptide methionine sulfoxide reductase		XH001_00355	Peptide methionine sulfoxide reductase MsrB	msrB	1.8.4.12	fig|1660.4.peg.359	Peptide-methionine (R)-S-oxide reductase MsrB (EC 1.8.4.12)		Protein Processing	SEED:fig|1660.5.peg.341	Peptide methionine sulfoxide reductase MsrB (EC 1.8.4.12)	1.8.4.12	SelR domain	msrB	1.8.4.12	K07305
APY09_01760	1.63806	1.76349e-06	increased	1.48759	4.99286e-06	increased	-0.580656	0.705961	no	0.90757	0.000901324	recovery	-0.519742	0.238186	no	0.96597	0.000499099	recovery	APY09_01760	reverse	mechanosensitive ion channel protein MscS		M: Cell wall/membrane/envelop biogenesis	unknown	APY09_RS01750	GI:983397350	WP_060565891.1	mechanosensitive ion channel protein MscS		GI:960431213	KSW13114.1	mechanosensitive ion channel protein MscS		XH001_00356	Low conductance mechanosensitive channel YnaI	ynaI		fig|1660.4.peg.360				SEED:fig|1660.5.peg.342	Histone protein		Transporter, small conductance mechanosensitive ion channel MscS family protein	mscS
APY09_01780	0.917721	0.00127934	increased	1.46392	4.67536e-06	increased	0.164274	0.996721	no	1.6269	9.44006e-07	recovery	0.162373	0.780383	no	1.62465	9.63987e-07	recovery	APY09_01780	forward	collagen-binding domain protein	K03570,K21471	S: Function Unknown		APY09_RS01770	GI:983397351	WP_060565892.1	collagen-binding domain protein		GI:960431214	KSW13115.1	collagen-binding domain protein		XH001_00360	hypothetical protein			fig|1660.4.peg.361				SEED:fig|1660.5.peg.343	serine protease		cell wall protein			K03570,K21471
APY09_01785	1.44364	3.35823e-05	increased	1.21304	0.000183843	increased	0.13595	0.996721	no	1.34291	5.64309e-05	recovery	-0.0484096	0.953036	no	1.16478	0.00039063	recovery	APY09_01785	reverse	CRISPR-associated endonuclease Cas2	K09951	L: Replication and repair		APY09_RS01775	GI:983397352	WP_060565893.1	CRISPR-associated endonuclease Cas2		GI:960431215	KSW13116.1	CRISPR-associated protein Cas2		XH001_00361	CRISPR-associated endoribonuclease Cas2	cas2	3.1.-.-	fig|1660.4.peg.362				SEED:fig|1660.5.peg.344	CRISPR-associated protein Cas2		CRISPR (clustered regularly interspaced short palindromic repeat), is an adaptive immune system that provides protection against mobile genetic elements (viruses, transposable elements and conjugative plasmids). CRISPR clusters contain sequences complementary to antecedent mobile elements and target invading nucleic acids. CRISPR clusters are transcribed and processed into CRISPR RNA (crRNA). Fun…	cas2		K09951
APY09_01790	1.54834	5.98027e-10	increased	1.29116	5.12037e-09	increased	0.250627	0.919893	no	1.54238	2.42309e-10	recovery	0.0819536	0.801687	no	1.37097	1.39682e-09	recovery	APY09_01790	reverse	type II CRISPR-associated endonuclease Cas1	K15342	L: Replication and repair		APY09_RS01780	GI:983397353	WP_060565894.1	type II CRISPR-associated endonuclease Cas1		GI:960431216	KSW13117.1	type II CRISPR-associated endonuclease Cas1		XH001_00362	CRISPR-associated endonuclease Cas1	cas1	3.1.-.-	fig|1660.4.peg.363				SEED:fig|1660.5.peg.345	CRISPR-associated protein Cas1		CRISPR (clustered regularly interspaced short palindromic repeat), is an adaptive immune system that provides protection against mobile genetic elements (viruses, transposable elements and conjugative plasmids). CRISPR clusters contain spacers, sequences complementary to antecedent mobile elements, and target invading nucleic acids. CRISPR clusters are transcribed and processed into CRISPR RNA (c…	cas1		K15342
APY09_01795	1.22378	4.10277e-06	increased	0.962183	5.93829e-05	increased	0.487213	0.507448	no	1.44078	1.63119e-07	recovery	0.640494	0.0255494	hour15	1.58961	4.68521e-08	recovery	APY09_01795	reverse	hypothetical protein		S: Function Unknown		APY09_RS01785	GI:983397354	WP_060565895.1	hypothetical protein		GI:960431217	KSW13118.1	hypothetical protein										SEED:fig|1660.5.peg.346	hypothetical protein
APY09_01800	1.11603	0.00102668	increased	1.18673	0.000524906	increased	-0.166622	0.996721	no	1.01876	0.00182587	recovery	-0.433492	0.429022	no	0.750176	0.0162372	recovery	APY09_01800	forward	hypothetical protein	K02003	V: Defense mechanisms	unknown	APY09_RS01790	GI:983397355	WP_060565896.1	hypothetical protein		GI:960431218	KSW13119.1	hypothetical protein		XH001_00364	Sulfate/thiosulfate import ATP-binding protein CysA	cysA_1	3.6.3.25	fig|1660.4.peg.365				SEED:fig|1660.5.peg.347	ABC transporter		(ABC) transporter			K02003
APY09_01805	1.08302	2.10702e-08	increased	1.04749	1.76375e-08	increased	-0.0457347	0.996721	no	1.00041	2.93392e-08	recovery	-0.32733	0.0900342	no	0.721528	5.97531e-06	recovery	APY09_01805	forward	hypothetical protein		S: Function Unknown		APY09_RS01795	GI:983397356	WP_060565897.1	hypothetical protein		GI:960431219	KSW13120.1	hypothetical protein		XH001_00365	hypothetical protein			fig|1660.4.peg.366				SEED:fig|1660.5.peg.348	putative integral membrane protein		Putative Actinobacterial Holin-X, holin superfamily III
APY09_01810	1.22261	3.6694e-06	increased	1.12658	8.49615e-06	increased	-0.0997028	0.996721	no	1.02488	3.09793e-05	recovery	-0.346882	0.299548	no	0.781969	0.000855639	recovery	APY09_01810	forward	hypothetical protein		S: Function Unknown		APY09_RS01800	GI:983397357	WP_060565898.1	hypothetical protein		GI:960431220	KSW13121.1	hypothetical protein		XH001_00366	hypothetical protein			fig|1660.4.peg.367				SEED:fig|1660.5.peg.349	hypothetical protein		Protein of unknown function (DUF3618)
APY09_01815	-0.0197407	0.912458	no	-0.693144	0.000241494	initial	0.077373	0.996721	no	-0.61604	0.000729488	initial	0.316035	0.235668	no	-0.376082	0.0270407	no	APY09_01815	forward	hypothetical protein		S: Function Unknown		APY09_RS01805	GI:489887543	WP_003790993.1	hypothetical protein		GI:960431221	KSW13122.1	hypothetical protein		XH001_00367	hypothetical protein			fig|1660.4.peg.368				SEED:fig|1660.5.peg.350	FIG00356396: hypothetical protein		Protein of unknown function (DUF3073)
APY09_01820	-0.0342596	0.851417	no	0.105527	0.537104	no	-0.152675	0.996721	no	-0.0482557	0.77906	no	-0.226994	0.43936	no	-0.124715	0.458518	no	APY09_01820	reverse	purM	K01933	F: Nucleotide metabolism and transport		APY09_RS01810	GI:983397358	WP_060565899.1	phosphoribosylaminoimidazole synthetase		GI:960431222	KSW13123.1	phosphoribosylaminoimidazole synthetase		XH001_00368	Phosphoribosylformylglycinamidine cyclo-ligase	purM	6.3.3.1	fig|1660.4.peg.369	Phosphoribosylformylglycinamidine cyclo-ligase (EC 6.3.3.1)	6.3.3.1	Metabolism	SEED:fig|1660.5.peg.351	Phosphoribosylformylglycinamidine cyclo-ligase (EC 6.3.3.1)	6.3.3.1	Phosphoribosylformylglycinamidine cyclo-ligase	purM	6.3.3.1,6.3.4.13	K01933,K11788	ko00230,ko01100,ko01110,ko01130,
APY09_01825	0.378806	0.00704079	no	0.387199	0.00550232	no	-0.23088	0.919893	no	0.156432	0.236376	no	-0.374427	0.0678795	no	0.00940602	0.948288	no	APY09_01825	reverse	purF	K00764	F: Nucleotide metabolism and transport		APY09_RS01815	GI:983397359	WP_060565900.1	amidophosphoribosyltransferase		GI:960431223	KSW13124.1	amidophosphoribosyltransferase		XH001_00369	Amidophosphoribosyltransferase precursor	purF	2.4.2.14	fig|1660.4.peg.370	Amidophosphoribosyltransferase (EC 2.4.2.14)	2.4.2.14	Metabolism	SEED:fig|1660.5.peg.352	Amidophosphoribosyltransferase (EC 2.4.2.14)	2.4.2.14	Catalyzes the formation of phosphoribosylamine from phosphoribosylpyrophosphate (PRPP) and glutamine	purF	2.4.2.14	K00764	ko00230,ko00250,ko01100,ko01110,ko01130,
APY09_01830	-0.0393264	0.863987	no	0.0917907	0.668836	no	-0.131557	0.996721	no	-0.040592	0.852439	no	-0.209853	0.602413	no	-0.121589	0.567016	no	APY09_01830	forward	Fe-S oxidoreductase		C: Energy production and conversion		APY09_RS01820	GI:983397360	WP_060565901.1	Fe-S oxidoreductase		GI:960431224	KSW13125.1	Fe-S oxidoreductase		XH001_00370	Anaerobic glycerol-3-phosphate dehydrogenase subunit C	glpC_1		fig|1660.4.peg.371				SEED:fig|1660.5.peg.353	Fe-S oxidoreductase		Cysteine-rich domain protein	fadF
APY09_01835	0.40541	0.0937209	no	0.85309	0.001268	increased	0.211878	0.996721	no	1.06061	0.000128115	recovery	0.0507005	0.939614	no	0.90103	0.000973094	recovery	APY09_01835	reverse	molybdenum-pterin-binding protein	K02019	H: Coenzyme metabolism		APY09_RS01825	GI:983397361	WP_060565902.1	molybdenum-pterin-binding protein		GI:960431225	KSW13126.1	molybdenum-pterin-binding protein		XH001_00371	Molybdenum-pterin-binding protein 2	mopII		fig|1660.4.peg.372	Molybdate-binding domain of ModE		Metabolism	SEED:fig|1660.5.peg.354	Molybdate-binding domain of ModE		TOBE domain protein	mop		K02019
APY09_01840	-0.016728	0.916624	no	0.0909797	0.545809	no	-0.149555	0.996721	no	-0.0607617	0.689168	no	-0.139007	0.628103	no	-0.0519932	0.741038	no	APY09_01840	reverse	hypothetical protein		S: Function Unknown		APY09_RS01830	GI:983397362	WP_060565903.1	hypothetical protein		GI:960431226	KSW13127.1	hypothetical protein		XH001_00372	hypothetical protein			fig|1660.4.peg.373				SEED:fig|1660.5.peg.355	FIG00356776: hypothetical protein
APY09_01845	0.356663	0.112406	no	0.751627	0.00137452	increased	-0.0932769	0.996721	no	0.656745	0.0037591	recovery	-0.0828965	0.890251	no	0.666169	0.00350509	recovery	APY09_01845	reverse	deoxycytidine triphosphate deaminase	K01494	F: Nucleotide metabolism and transport		APY09_RS01835	GI:489887557	WP_003791007.1	deoxycytidine triphosphate deaminase		GI:960431227	KSW13128.1	deoxycytidine triphosphate deaminase		XH001_00373	Deoxycytidine triphosphate deaminase	dcd	3.5.4.13	fig|1660.4.peg.374	Deoxycytidine triphosphate deaminase (EC 3.5.4.30) (dUMP-forming)	3.5.4.30		SEED:fig|1660.5.peg.356	Deoxycytidine triphosphate deaminase (EC 3.5.4.13)	3.5.4.13	Belongs to the dCTP deaminase family	dcd	3.5.4.13	K01494	ko00240,ko01100,
APY09_01850	-0.0833571	0.729413	no	0.297772	0.187527	no	-0.166359	0.996721	no	0.130485	0.586976	no	-0.1322	0.79048	no	0.169221	0.483417	no	APY09_01850	reverse	hypothetical protein		S: Function Unknown		APY09_RS01840	GI:983397363	WP_060565904.1	hypothetical protein		GI:960431228	KSW13129.1	hypothetical protein		XH001_00374	TM2 domain protein			fig|1660.4.peg.375				SEED:fig|1660.5.peg.357	hypothetical protein		TM2 domain protein
APY09_01855	-0.795918	0.00199051	decreased	-1.09726	7.52675e-05	initial	0.419816	0.919893	no	-0.678304	0.00621228	initial	0.743543	0.0480423	hour15	-0.355916	0.13904	no	APY09_01855	reverse	hypothetical protein		S: Function Unknown		APY09_RS01845	GI:983397364	WP_060565905.1	hypothetical protein		GI:960431229	KSW13130.1	hypothetical protein		XH001_00375	TM2 domain protein			fig|1660.4.peg.376				SEED:fig|1660.5.peg.358	hypothetical protein
APY09_01860	-1.70588	0.000106252	decreased	-0.0419802	0.914938	no	0.0495821	0.996721	no	0.00623995	0.987385	no	0.132579	0.891877	no	0.0857588	0.837268	no	APY09_01860	forward	base excision DNA repair protein	K00558,K01962,K01963,K03575	L: Replication and repair		APY09_RS01850	GI:983397365	WP_060565906.1	base excision DNA repair protein		GI:960431230	KSW13131.1	base excision DNA repair protein		XH001_00376	A/G-specific adenine glycosylase	mutY	3.2.2.-	fig|1660.4.peg.377	A/G-specific adenine glycosylase (EC 3.2.2.-)		DNA Processing	SEED:fig|1660.5.peg.359	A/G-specific adenine glycosylase (EC 3.2.2.-)		A G-specific adenine glycosylase	mutY	2.1.1.37,2.1.3.15,6.4.1.2	K00558,K01962,K01963,K03575	ko00061,ko00270,ko00620,ko00640,ko00720,ko01100,ko01110,ko01120,ko01130,ko01200,ko01212,ko03410,ko05206,
APY09_01865	-1.616	1.52405e-05	decreased	0.143774	0.621733	no	0.113458	0.996721	no	0.255326	0.368391	no	0.213195	0.709616	no	0.355808	0.202038	no	APY09_01865	reverse	cell division protein FtsX	K02004	V: Defense mechanisms	other	APY09_RS01855	GI:983397366	WP_060565907.1	cell division protein FtsX		GI:960431231	KSW13132.1	cell division protein FtsX		XH001_00377	Macrolide export ATP-binding/permease protein MacB	macB_1	3.6.3.-	fig|1660.4.peg.378				SEED:fig|1660.5.peg.360	Cell division protein FtsX		Efflux ABC transporter, permease protein			K02004
APY09_01870	-1.55939	0.000241058	decreased	0.349902	0.31039	no	0.132731	0.996721	no	0.480959	0.157041	no	0.181269	0.831329	no	0.530295	0.119494	no	APY09_01870	reverse	ABC transporter ATP-binding protein	K02003	V: Defense mechanisms	unknown	APY09_RS01860	GI:983397367	WP_060565908.1	ABC transporter ATP-binding protein		GI:960431232	KSW13133.1	ABC transporter ATP-binding protein		XH001_00378	Macrolide export ATP-binding/permease protein MacB	macB_2	3.6.3.-	fig|1660.4.peg.379				SEED:fig|1660.5.peg.361	Cell division transporter, ATP-binding protein FtsE (TC 3.A.5.1.1)		ABC transporter, ATP-binding protein			K02003
APY09_01875	-1.4461	0.000952094	decreased	0.443439	0.22526	no	0.152298	0.996721	no	0.594643	0.10055	no	0.188818	0.83972	no	0.633197	0.0796864	no	APY09_01875	reverse	hypothetical protein	K02005,K02022	M: Cell wall/membrane/envelop biogenesis		APY09_RS01865	GI:983397368	WP_060565909.1	hypothetical protein		GI:960431233	KSW13134.1	secretion protein HlyD		XH001_00379	multidrug efflux system subunit MdtA			fig|1660.4.peg.380				SEED:fig|1660.5.peg.362	Membrane-fusion protein		Belongs to the membrane fusion protein (MFP) (TC 8.A.1) family			K02005,K02022
APY09_01880	-3.39139	0.000206708	decreased	0.232767	0.749723	no	0.127816	0.996721	no	0.358981	0.621757	no	0.128319	0.953602	no	0.355777	0.63217	no	APY09_01880	forward	N-acetyltransferase	K22441	K: Transcription		APY09_RS01870	GI:983397369	WP_060565910.1	N-acetyltransferase		GI:960431234	KSW13135.1	acetyltransferase		XH001_00380	Protease synthase and sporulation negative regulatory protein PAI 1	paiA_2	2.3.1.-	fig|1660.4.peg.381				SEED:fig|1660.5.peg.363	acetyltransferase		Acetyltransferase (GNAT) domain	paiA	2.3.1.57	K22441
APY09_01885	-2.58891	0.000658759	decreased	0.322854	0.602158	no	0.388368	0.996721	no	0.711694	0.237533	no	0.879981	0.420937	no	1.21525	0.046074	recovery	APY09_01885	reverse	thioredoxin 2	K03672	O: Post-translational modification, protein turnover, chaperone functions		APY09_RS01875	GI:983397370	WP_060565911.1	thioredoxin		GI:960431235	KSW13136.1	thioredoxin		XH001_00381	Putative thioredoxin-2	trxC		fig|1660.4.peg.382	Thioredoxin		Cellular Processes	SEED:fig|1660.5.peg.364	Thioredoxin		Belongs to the thioredoxin family	trxA	1.8.1.8,1.8.1.9	K00384,K03671,K03672	ko00450,ko04621,ko05418,
APY09_01890	0.0235739	0.931143	no	0.29683	0.227566	no	0.218483	0.996721	no	0.51353	0.0374165	recovery	0.182975	0.713654	no	0.478277	0.0516202	no	APY09_01890	reverse	TetR family transcriptional regulator		K: Transcription		APY09_RS01880	GI:983397371	WP_060565912.1	TetR family transcriptional regulator		GI:960431236	KSW13137.1	TetR family transcriptional regulator		XH001_00382	HTH-type transcriptional regulator BetI	betI		fig|1660.4.peg.383				SEED:fig|1660.5.peg.365	Transcriptional regulator, TetR family		Transcriptional regulator, TetR family
APY09_01895	-0.177451	0.365739	no	-0.239152	0.209029	no	-0.196489	0.996721	no	-0.438782	0.0251899	no	-0.237987	0.493316	no	-0.483952	0.0173293	no	APY09_01895	reverse	NUDIX hydrolase	K03574,K08320	L: Replication and repair		APY09_RS01885	GI:983397372	WP_060565913.1	NUDIX hydrolase		GI:960431237	KSW13138.1	NUDIX hydrolase		XH001_00383	CTP pyrophosphohydrolase	nudG	3.6.1.65	fig|1660.4.peg.384				SEED:fig|1660.5.peg.366	putative mutT-like protein		Hydrolase, NUDIX family	mutT	3.6.1.55,3.6.1.65	K03574,K08320
APY09_01905	-0.0978303	0.563572	no	-0.512355	0.0026455	initial	-0.0246936	0.996721	no	-0.538676	0.00168964	initial	0.0401604	0.927477	no	-0.477287	0.00500426	no	APY09_01905	forward	hypothetical protein		S: Function Unknown		APY09_RS01895	GI:983397373	WP_060565914.1	hypothetical protein		GI:960431238	KSW13139.1	hypothetical protein		XH001_00385	hypothetical protein			fig|1660.4.peg.385				SEED:fig|1660.5.peg.367	hypothetical protein
APY09_01910	-0.690754	0.00603886	decreased	-1.10658	5.89757e-05	initial	0.150573	0.996721	no	-0.95781	0.00029317	initial	0.239609	0.619699	no	-0.874877	0.000964142	initial	APY09_01910	forward	glutamine amidotransferase	K03152	S: Function Unknown		APY09_RS01900	GI:983397374	WP_060565915.1	glutamine amidotransferase		GI:960431239	KSW13140.1	glutamine amidotransferase		XH001_00386	putative protease YdeA	ydeA	3.2.-.-	fig|1660.4.peg.386				SEED:fig|1660.5.peg.368	ThiJ/PfpI family		PfpI family	yoaZ	3.5.1.124	K03152
APY09_01915	0.942057	0.000246621	increased	0.62662	0.00739347	increased	0.319129	0.996721	no	0.938404	0.000178128	recovery	0.0118779	0.992092	no	0.628554	0.00844057	recovery	APY09_01915	forward	hypothetical protein		S: Function Unknown		APY09_RS01905	GI:983397375	WP_060565916.1	hypothetical protein		GI:960431240	KSW13141.1	hypothetical protein										SEED:fig|1660.5.peg.369	hypothetical protein
APY09_01920	0.736928	6.85508e-05	increased	-0.0137119	0.937785	no	-0.117908	0.996721	no	-0.133348	0.413715	no	-0.272667	0.299548	no	-0.289273	0.0676856	no	APY09_01920	reverse	aspartate-semialdehyde dehydrogenase	K00133	E: Amino Acid metabolism and transport		APY09_RS01910	GI:983397376	WP_060565917.1	aspartate-semialdehyde dehydrogenase		GI:960431241	KSW13142.1	aspartate-semialdehyde dehydrogenase		XH001_00389	Aspartate-semialdehyde dehydrogenase	asd	1.2.1.11	fig|1660.4.peg.388	Aspartate-semialdehyde dehydrogenase (EC 1.2.1.11)	1.2.1.11	Metabolism	SEED:fig|1660.5.peg.370	Aspartate-semialdehyde dehydrogenase (EC 1.2.1.11)	1.2.1.11	Catalyzes the NADPH-dependent formation of L-aspartate- semialdehyde (L-ASA) by the reductive dephosphorylation of L- aspartyl-4-phosphate	asd	1.2.1.11	K00133	ko00260,ko00261,ko00270,ko00300,ko01100,ko01110,ko01120,ko01130,ko01210,ko01230,
APY09_01925	0.777618	0.00450095	increased	0.0441504	0.876216	no	-0.210776	0.996721	no	-0.167309	0.537991	no	-0.324675	0.502653	no	-0.282865	0.28038	no	APY09_01925	reverse	aspartate kinase	K00928,K12524	E: Amino Acid metabolism and transport		APY09_RS01915	GI:983397377	WP_060565918.1	aspartate kinase		GI:960431242	KSW13143.1	aspartate kinase		XH001_00390	Aspartokinase	ask	2.7.2.4	fig|1660.4.peg.389	Aspartokinase (EC 2.7.2.4)	2.7.2.4	Metabolism	SEED:fig|1660.5.peg.371	Aspartokinase (EC 2.7.2.4)	2.7.2.4	Belongs to the aspartokinase family	ask	1.1.1.3,2.7.2.4	K00928,K12524	ko00260,ko00261,ko00270,ko00300,ko01100,ko01110,ko01120,ko01130,ko01210,ko01230,
APY09_01930	0.267013	0.178718	no	-0.457075	0.0236497	no	0.0480823	0.996721	no	-0.410253	0.0387955	no	0.0137945	0.992092	no	-0.445407	0.0257757	no	APY09_01930	reverse	histidine kinase		T: Signal Transduction		APY09_RS01920	GI:983397378	WP_060565919.1	sensor histidine kinase		GI:960431243	KSW13144.1	histidine kinase		XH001_00391	putative sensor histidine kinase TcrY	tcrY_2	2.7.13.3	fig|1660.4.peg.390				SEED:fig|1660.5.peg.372	Two-component system, sensor protein		Histidine kinase		2.7.13.3	K02484,K07768	ko02020,
APY09_01935	0.0655928	0.707889	no	-0.686945	0.00017354	initial	0.0972951	0.996721	no	-0.590322	0.000808321	initial	0.0753474	0.856927	no	-0.615003	0.000696762	initial	APY09_01935	reverse	DNA-binding response regulator		K: Transcription T: Signal Transduction		APY09_RS01925	GI:983397379	WP_060565920.1	DNA-binding response regulator		GI:960431244	KSW13145.1	two-component system response regulator		XH001_00392	putative transcriptional regulatory protein TcrX	tcrX_2		fig|1660.4.peg.391				SEED:fig|1660.5.peg.373	putative two-component system response regulator		response regulator
APY09_01940	-0.093843	0.719182	no	-0.793903	0.00231925	initial	-0.17499	0.996721	no	-0.969892	0.000337081	initial	-0.220919	0.647136	no	-1.01561	0.000254297	initial	APY09_01940	reverse	recombination protein RecR	K06187	L: Replication and repair		APY09_RS01930	GI:983397380	WP_060565921.1	recombination protein RecR		GI:960431245	KSW13146.1	recombination protein RecR		XH001_00393	Recombination protein RecR	recR		fig|1660.4.peg.393	Recombination protein RecR		DNA Processing	SEED:fig|1660.5.peg.374	Recombination protein RecR		May play a role in DNA repair. It seems to be involved in an RecBC-independent recombinational process of DNA repair. It may act with RecF and RecO	recR		K06187	ko03440,
APY09_01945	0.790463	0.000400574	increased	-0.0359929	0.8705	no	-0.213965	0.996721	no	-0.251276	0.215815	no	-0.345404	0.299548	no	-0.384342	0.0548903	no	APY09_01945	reverse	DNA polymerase III subunits gamma and tau (EC 2.7.7.7)	K02343	L: Replication and repair		APY09_RS01935	GI:983397381	WP_060565922.1	DNA polymerase III subunit gamma and tau		GI:960431246	KSW13147.1	DNA polymerase III subunit gamma/tau		XH001_00394	DNA polymerase III subunit tau	dnaX_1	2.7.7.7	fig|1660.4.peg.394	DNA polymerase III subunits gamma and tau (EC 2.7.7.7)	2.7.7.7	DNA Processing	SEED:fig|1660.5.peg.375	DNA polymerase III subunits gamma and tau (EC 2.7.7.7)	2.7.7.7	DNA polymerase III is a complex, multichain enzyme responsible for most of the replicative synthesis in bacteria. This DNA polymerase also exhibits 3' to 5' exonuclease activity	dnaX	2.7.7.7	K02343	ko00230,ko00240,ko01100,ko03030,ko03430,ko03440,
APY09_01950	0.449161	0.00808881	no	-0.126039	0.459014	no	0.0566868	0.996721	no	-0.0709216	0.684392	no	0.287076	0.299548	no	0.157168	0.352639	no	APY09_01950	reverse	Binding protein	K14194	M: Cell wall/membrane/envelop biogenesis		APY09_RS01940	GI:983397382	WP_060565923.1	collagen-binding protein		GI:960431247	KSW13148.1	collagen-binding protein		XH001_00395	Serine-aspartate repeat-containing protein D precursor	sdrD_1		fig|1660.4.peg.395				SEED:fig|1660.5.peg.376	Thrombospondin type 3 repeat:Cna B-type		SdrD B-like domain			K14194	ko05150,
APY09_01955	0.479631	0.0242444	no	-0.505966	0.021586	initial	-0.226606	0.996721	no	-0.734179	0.00124455	initial	-0.0735051	0.891877	no	-0.586787	0.00746988	initial	APY09_01955	reverse	collagen-binding protein	K14194	M: Cell wall/membrane/envelop biogenesis		APY09_RS01945	GI:983397383	WP_060565924.1	collagen-binding protein		GI:960431248	KSW13149.1	collagen-binding protein		XH001_00396	Serine-aspartate repeat-containing protein D precursor	sdrD_2		fig|1660.4.peg.396				SEED:fig|1660.5.peg.377	internalin, putative		SdrD B-like domain			K14194	ko05150,
APY09_01970	0.641608	6.08535e-05	increased	0.553629	0.000257468	increased	0.213559	0.996721	no	0.765581	4.66231e-06	recovery	-0.0205144	0.966079	no	0.533136	0.000348146	recovery	APY09_01970	reverse	N-acylglucosamine 2-epimerase	K16213,K18479	G: Carbohydrate metabolism and transport		APY09_RS01960	GI:983397384	WP_060565925.1	N-acylglucosamine 2-epimerase		GI:960431249	KSW13150.1	N-acylglucosamine 2-epimerase		XH001_00399	putative sugar isomerase YihS	yihS_2	5.-.-.-	fig|1660.4.peg.397	N-acylglucosamine 2-epimerase (EC 5.1.3.8)	5.1.3.8		SEED:fig|1660.5.peg.378	N-acylglucosamine 2-epimerase (EC 5.1.3.8)	5.1.3.8	N-acylglucosamine 2-epimerase	yihS	5.1.3.11,5.3.1.31	K16213,K18479
APY09_01975	0.917047	0.000438817	increased	0.577467	0.0168141	increased	-0.19266	0.996721	no	0.383015	0.0988911	no	-0.216725	0.647136	no	0.358115	0.122389	no	APY09_01975	forward	phosphoglucomutase, alpha-D-glucose phosphate-specific	K01835	G: Carbohydrate metabolism and transport		APY09_RS01965	GI:983397385	WP_060565926.1	phosphoglucomutase, alpha-D-glucose phosphate-specific		GI:960431250	KSW13151.1	phosphoglucomutase	5.4.2.2	XH001_00400	Phosphoglucomutase	pgm	5.4.2.2	fig|1660.4.peg.398	Phosphoglucomutase (EC 5.4.2.2)	5.4.2.2		SEED:fig|1660.5.peg.379	Phosphoglucomutase (EC 5.4.2.2)	5.4.2.2	phosphoglucomutase, alpha-D-glucose phosphate-specific	pgm	5.4.2.2	K01835	ko00010,ko00030,ko00052,ko00230,ko00500,ko00520,ko00521,ko01100,ko01110,ko01120,ko01130,
APY09_01980	-0.492432	0.0730118	no	-1.22852	6.03442e-05	initial	0.113196	0.996721	no	-1.1151	0.000186523	initial	0.244277	0.655897	no	-0.985175	0.000850187	initial	APY09_01980	reverse	DUF4853 domain-containing protein		S: Function Unknown		APY09_RS01970	GI:983397386	WP_060565927.1	DUF4853 domain-containing protein		GI:960431251	KSW13152.1	hypothetical protein		XH001_00401	hypothetical protein			fig|1660.4.peg.399				SEED:fig|1660.5.peg.380	hypothetical protein		Domain of unknown function (DUF4853)
APY09_01985	-0.0449462	0.842782	no	-0.376141	0.0703396	no	-0.0575914	0.996721	no	-0.435129	0.0354001	no	-0.0499977	0.929462	no	-0.428559	0.0389602	no	APY09_01985	reverse	hypothetical protein		S: Function Unknown		APY09_RS01975	GI:983397387	WP_060565928.1	hypothetical protein		GI:960431252	KSW13153.1	hypothetical protein		XH001_00402	hypothetical protein			fig|1660.4.peg.400				SEED:fig|1660.5.peg.381	hypothetical protein		Alpha/beta hydrolase	gbpD
APY09_01990	1.02988	8.30497e-06	increased	0.964749	1.50093e-05	increased	-0.172672	0.996721	no	0.791907	0.000128115	recovery	-0.522082	0.0685653	no	0.44075	0.0173098	no	APY09_01990	reverse	hypothetical protein		S: Function Unknown		APY09_RS01980			hypothetical protein						XH001_00403	hypothetical protein
APY09_01995	-0.178927	0.583384	no	-0.0630256	0.851002	no	0.182451	0.996721	no	0.1188	0.716811	no	0.11539	0.890251	no	0.0472197	0.898195	no	APY09_01995	forward	hypothetical protein	K00368	S: Function Unknown		APY09_RS01985	GI:983397388	WP_060565929.1	hypothetical protein		GI:960431253	KSW13154.1	hypothetical protein		XH001_00404	hypothetical protein			fig|1660.4.peg.402				SEED:fig|1660.5.peg.382	FIG00548476: hypothetical protein		Vitamin k epoxide reductase		1.7.2.1	K00368	ko00910,ko01120,
APY09_02000	-0.265199	0.390886	no	-0.171409	0.582459	no	0.0113356	0.996721	no	-0.157254	0.623036	no	0.039239	0.972006	no	-0.132247	0.694826	no	APY09_02000	forward	hypothetical protein	K00368	P: Inorganic ion transport and metabolism		APY09_RS01990	GI:983397389	WP_060565930.1	hypothetical protein		GI:960431254	KSW13155.1	hypothetical protein		XH001_00405	hypothetical protein			fig|1660.4.peg.403				SEED:fig|1660.5.peg.383	multicopper oxidase, type 3		the current gene model (or a revised gene model) may contain a frame shift	aniA	1.7.2.1	K00368	ko00910,ko01120,
APY09_02005	-0.176428	0.531964	no	-0.310854	0.249258	no	0.0292043	0.996721	no	-0.281585	0.303051	no	0.114511	0.873427	no	-0.198686	0.485304	no	APY09_02005	forward	copper oxidase	K00368	Q: Secondary Structure		APY09_RS01995	GI:983397895	WP_060566408.1	copper oxidase		GI:960431782	KSW13683.1	copper oxidase		XH001_00406	Copper-containing nitrite reductase precursor	aniA	1.7.2.1	fig|1660.4.peg.404				SEED:fig|1660.5.peg.384	Multicopper oxidase		nitrite reductase, copper-dependent	nirK	1.7.2.1	K00368	ko00910,ko01120,
APY09_02010	1.4975	2.16581e-11	increased	1.26851	1.38654e-10	increased	-0.117582	0.996721	no	1.15135	4.66295e-10	recovery	-0.181708	0.370139	no	1.08703	1.0419e-09	recovery	APY09_02010	forward	MFS transporter		E: Amino Acid metabolism and transport G: Carbohydrate metabolism and transport P: Inorganic ion transport and metabolism	unknown	APY09_RS02000	GI:983397390	WP_060565931.1	MFS transporter		GI:960431255	KSW13156.1	MFS transporter		XH001_00407	Major Facilitator Superfamily protein			fig|1660.4.peg.405				SEED:fig|1660.5.peg.385	COG0477: Permeases of the major facilitator superfamily		Major facilitator Superfamily
APY09_02015	0.711973	9.39897e-05	increased	0.516758	0.00204665	increased	-0.177984	0.996721	no	0.337536	0.0313533	no	-0.33475	0.17759	no	0.179312	0.247927	no	APY09_02015	forward	ABC transporter		S: Function Unknown	unknown	APY09_RS02005	GI:983397391	WP_060565932.1	ABC transporter		GI:960431256	KSW13157.1	ABC transporter		XH001_00408	hypothetical protein			fig|1660.4.peg.406				SEED:fig|1660.5.peg.386	Conserved protein		Psort location Cytoplasmic, score
APY09_02020	0.725623	5.55968e-05	increased	0.237496	0.124799	no	-0.0173044	0.996721	no	0.219888	0.149758	no	-0.145072	0.636581	no	0.0928611	0.560856	no	APY09_02020	reverse	hypothetical protein		S: Function Unknown		APY09_RS02010	GI:983397392	WP_060565933.1	hypothetical protein		GI:960431257	KSW13158.1	hypothetical protein		XH001_00409	hypothetical protein			fig|1660.4.peg.407				SEED:fig|1660.5.peg.387	hypothetical protein		LytR cell envelope-related transcriptional attenuator
APY09_02025	0.861989	0.000125262	increased	0.781847	0.000308551	increased	-0.0736979	0.996721	no	0.706863	0.000743626	recovery	-0.257557	0.473097	no	0.521842	0.00834497	recovery	APY09_02025	forward	acyl-CoA dehydrogenase		I: Lipid metabolism		APY09_RS02015	GI:983397393	WP_060565934.1	acyl-CoA dehydrogenase		GI:960431258	KSW13159.1	acyl-CoA dehydrogenase		XH001_00410	Putative acyl-CoA dehydrogenase YdbM	ydbM	1.3.99.-	fig|1660.4.peg.408	Butyryl-CoA dehydrogenase (EC 1.3.8.1)	1.3.8.1		SEED:fig|1660.5.peg.388	Acyl-CoA dehydrogenase, short-chain specific (EC 1.3.99.2)	1.3.99.2	Acyl-CoA dehydrogenase, N-terminal domain
APY09_02030	0.961002	1.52222e-07	increased	0.184236	0.161846	no	0.0712721	0.996721	no	0.253043	0.0525588	no	-0.0364032	0.917847	no	0.147348	0.256597	no	APY09_02030	reverse	hypothetical protein		S: Function Unknown		APY09_RS02020	GI:983397394	WP_060565935.1	hypothetical protein		GI:960431259	KSW13160.1	sodium pump decarboxylase		XH001_00411	hypothetical protein			fig|1660.4.peg.409				SEED:fig|1660.5.peg.389	FIG00356743: hypothetical protein
APY09_02035	0.256059	0.47419	no	-0.949853	0.00954262	initial	-0.246696	0.996721	no	-1.19981	0.00134499	initial	-0.645457	0.238338	no	-1.60142	8.02973e-05	initial	APY09_02035	reverse	anaerobic ribonucleoside-triphosphate reductase activating protein	K04069,K10026	O: Post-translational modification, protein turnover, chaperone functions		APY09_RS02025	GI:983397395	WP_060565936.1	anaerobic ribonucleoside-triphosphate reductase activating protein		GI:960431260	KSW13161.1	anaerobic ribonucleoside-triphosphate reductase activating protein		XH001_00412	7-carboxy-7-deazaguanine synthase	queE	4.3.99.3	fig|1660.4.peg.410	Ribonucleotide reductase of class III (anaerobic), activating protein (EC 1.97.1.4)		Metabolism	SEED:fig|1660.5.peg.390	Ribonucleotide reductase of class III (anaerobic), activating protein (EC 1.97.1.4)	1.97.1.4	anaerobic ribonucleoside-triphosphate reductase activating protein	nrdG	1.97.1.4,4.3.99.3	K04069,K10026	ko00790,ko01100,
APY09_02040	0.913427	0.000494438	increased	0.0453191	0.863676	no	-0.27446	0.996721	no	-0.23176	0.339438	no	-0.759956	0.0376309	hour6	-0.717364	0.00367306	initial	APY09_02040	reverse	ribonucleoside triphosphate reductase	K21636	F: Nucleotide metabolism and transport		APY09_RS02030	GI:983397396	WP_060565937.1	ribonucleoside triphosphate reductase		GI:960431261	KSW13162.1	anaerobic ribonucleoside-triphosphate reductase	1.17.4.2	XH001_00413	Anaerobic ribonucleoside-triphosphate reductase	nrdD	1.17.4.2	fig|1660.4.peg.411	Ribonucleotide reductase of class III (anaerobic), large subunit (EC 1.17.4.2)	1.17.4.2	Metabolism	SEED:fig|1660.5.peg.391	Ribonucleotide reductase of class III (anaerobic), large subunit (EC 1.17.4.2)	1.17.4.2	Ribonucleoside-triphosphate reductase	nrdD	1.1.98.6	K21636	ko00230,ko00240,ko01100,
APY09_02045	1.11077	1.96535e-07	increased	1.0713	1.8706e-07	increased	0.0651774	0.996721	no	1.13502	6.18446e-08	recovery	-0.164637	0.574972	no	0.905048	1.76699e-06	recovery	APY09_02045	reverse	hypothetical protein	K16937	S: Function Unknown		APY09_RS02035	GI:494863643	WP_007589743.1	hypothetical protein		GI:960431262	KSW13163.1	hypothetical protein		XH001_00414	DoxX			fig|1660.4.peg.412				SEED:fig|1660.5.peg.392	putative integral membrane protein SCJ12.13c		PFAM DoxX family protein		1.8.5.2	K16937	ko00920,ko01120,
APY09_02050	1.0864	9.81973e-09	increased	0.843875	2.13074e-07	increased	0.0378969	0.996721	no	0.879207	9.0362e-08	recovery	-0.162686	0.454893	no	0.678877	3.9594e-06	recovery	APY09_02050	reverse	hypothetical		I: Lipid metabolism		APY09_RS02040	GI:983397398	WP_060565939.1	hypothetical protein		GI:960431263	KSW13164.1	hypothetical protein		XH001_00415	PAP2 superfamily protein			fig|1660.4.peg.414				SEED:fig|1660.5.peg.393	phosphoesterase, PA-phosphatase related		PAP2 family		3.6.1.27	K19302	ko00550,
APY09_02055	0.061375	0.834897	no	-0.65233	0.0177507	initial	0.116516	0.996721	no	-0.536655	0.0470238	initial	-0.0840122	0.909039	no	-0.741724	0.00921405	initial	APY09_02055	forward	histidine kinase		S: Function Unknown		APY09_RS02045	GI:489887645	WP_003791095.1	histidine kinase		GI:960431783	KSW13684.1	histidine kinase		XH001_00416	hypothetical protein			fig|1660.4.peg.415				SEED:fig|1660.5.peg.394	FIG00356641: hypothetical protein		Putative bacterial sensory transduction regulator
APY09_02060	0.126809	0.482863	no	-0.801681	6.85492e-05	initial	0.202189	0.996721	no	-0.600238	0.00132241	initial	0.168277	0.623577	no	-0.636448	0.000975223	initial	APY09_02060	forward	histidine kinase		S: Function Unknown		APY09_RS02050	GI:983397399	WP_060565940.1	histidine kinase		GI:960431264	KSW13165.1	histidine kinase		XH001_00417	hypothetical protein			fig|1660.4.peg.416				SEED:fig|1660.5.peg.395	FIG00356401: hypothetical protein		Putative bacterial sensory transduction regulator
APY09_02065	0.287355	0.063363	no	-0.286675	0.0671203	no	0.150242	0.996721	no	-0.139274	0.378172	no	0.10691	0.734709	no	-0.182903	0.237407	no	APY09_02065	forward	helicase	K06877	L: Replication and repair		APY09_RS02055	GI:983397896	WP_060566409.1	helicase		GI:960431784	KSW13685.1	helicase		XH001_00418	ATP-dependent RNA helicase RhlE	rhlE	3.6.4.13	fig|1660.4.peg.417				SEED:fig|1660.5.peg.396	Helicase, C-terminal:DEAD/DEAH box helicase, N-terminal		helicase	yprA		K06877
APY09_02070	0.249	0.395265	no	0.714959	0.0162018	increased	0.246796	0.996721	no	0.960129	0.00177066	recovery	0.216356	0.694075	no	0.928263	0.00286983	recovery	APY09_02070	forward	alkaline protease	K14645	O: Post-translational modification, protein turnover, chaperone functions		APY09_RS02060	GI:983397400	WP_060565941.1	alkaline protease		GI:960431265	KSW13166.1	alkaline protease		XH001_00419	Thermostable alkaline protease precursor		3.4.21.-	fig|1660.4.peg.418				SEED:fig|1660.5.peg.397	FIG00356779: hypothetical protein		cog cog1404			K14645	ko02024,
APY09_02075	0.462642	0.0318377	no	0.518231	0.0183347	increased	0.224221	0.996721	no	0.736731	0.00130401	recovery	0.260403	0.471318	no	0.774875	0.00105629	recovery	APY09_02075	forward	hypothetical protein		S: Function Unknown		APY09_RS02065	GI:983397401	WP_060565942.1	hypothetical protein		GI:960431266	KSW13167.1	hypothetical protein		XH001_00420	hypothetical protein			fig|1660.4.peg.419				SEED:fig|1660.5.peg.398	hypothetical protein
APY09_02080	0.524884	0.0460586	increased	0.889946	0.00173256	increased	0.258411	0.996721	no	1.14621	0.00012737	recovery	0.308495	0.503882	no	1.19413	0.000104312	recovery	APY09_02080	forward	hypothetical protein		S: Function Unknown		APY09_RS02070	GI:983397403	WP_060565943.1	hypothetical protein		GI:960431267	KSW13168.1	hypothetical protein		XH001_00421	hypothetical protein			fig|1660.4.peg.420				SEED:fig|1660.5.peg.399	hypothetical protein
APY09_02085	0.188979	0.491326	no	0.643212	0.020494	increased	0.232	0.996721	no	0.872304	0.00230812	recovery	0.329799	0.476025	no	0.96665	0.00111189	recovery	APY09_02085	forward	alkaline protease	K14645	O: Post-translational modification, protein turnover, chaperone functions		APY09_RS02075	GI:983397404	WP_060565944.1	alkaline protease		GI:960431268	KSW13169.1	alkaline protease		XH001_00422	Thermostable alkaline protease precursor		3.4.21.-	fig|1660.4.peg.421				SEED:fig|1660.5.peg.400	FIG00356779: hypothetical protein		cog cog1404			K14645	ko02024,
APY09_02090	-0.0624739	0.903355	no	0.489898	0.311064	no	0.160119	0.996721	no	0.652989	0.172703	no	0.223449	0.840859	no	0.707321	0.147724	no	APY09_02090	reverse	pilus assembly protein TadE		U: Intracellular trafficing and secretion		APY09_RS02080	GI:880908090	WP_048672769.1	pilus assembly protein TadE		GI:960431269	KSW13170.1	pilus assembly protein TadE		XH001_00423	hypothetical protein			fig|1660.4.peg.422				SEED:fig|1660.5.peg.401	hypothetical protein
APY09_02095	-0.279923	0.50074	no	0.144912	0.737625	no	0.0234531	0.996721	no	0.16677	0.703059	no	-0.0477012	0.975098	no	0.0964102	0.838472	no	APY09_02095	reverse	pilus assembly protein TadE		U: Intracellular trafficing and secretion		APY09_RS02085	GI:983397405	WP_060565945.1	pilus assembly protein TadE		GI:960431270	KSW13171.1	pilus assembly protein TadE		XH001_00424	hypothetical protein			fig|1660.4.peg.423				SEED:fig|1660.5.peg.402	hypothetical protein
APY09_02100	-0.162058	0.758576	no	-0.0670559	0.896616	no	0.0248952	0.996721	no	-0.0413543	0.939639	no	0.12728	0.919797	no	0.0564757	0.919474	no	APY09_02100	reverse	hypothetical protein		S: Function Unknown		APY09_RS02090	GI:983397406	WP_060565946.1	hypothetical protein		GI:960431271	KSW13172.1	hypothetical protein		XH001_00425	hypothetical protein			fig|1660.4.peg.424				SEED:fig|1660.5.peg.403	hypothetical protein		Protein of unknown function (DUF4244)
APY09_02105	-0.234537	0.678646	no	0.0159677	0.977871	no	0.144247	0.996721	no	0.160051	0.77906	no	0.123707	0.931651	no	0.140425	0.820175	no	APY09_02105	reverse	type II secretion system protein F		U: Intracellular trafficing and secretion	other	APY09_RS02095	GI:983397897	WP_060566410.1	type II secretion system protein F		GI:960431785	KSW13686.1	type II secretion system protein F		XH001_00426	Bacterial type II secretion system protein F domain protein			fig|1660.4.peg.425				SEED:fig|1660.5.peg.404	type II secretion system protein		Psort location CytoplasmicMembrane, score
APY09_02110	0.0927412	0.870907	no	0.189473	0.732576	no	0.00608418	0.996721	no	0.198145	0.724493	no	-0.031906	0.992092	no	0.155671	0.795364	no	APY09_02110	reverse	pilus assembly protein CpaF	K02283	U: Intracellular trafficing and secretion	other	APY09_RS02100	GI:983397407	WP_060565947.1	pilus assembly protein CpaF		GI:960431272	KSW13173.1	pilus assembly protein CpaF		XH001_00427	Putative conjugal transfer protein/MT3759			fig|1660.4.peg.426	Type II/IV secretion system ATP hydrolase TadA/VirB11/CpaF, TadA subfamily		Membrane Transport	SEED:fig|1660.5.peg.405	Type II/IV secretion system ATP hydrolase TadA/VirB11/CpaF, TadA subfamily		Helicase secretion neighborhood ATPase	cpaF		K02283
APY09_02115	0.19528	0.656327	no	0.315439	0.459108	no	0.00346733	0.996721	no	0.319259	0.463973	no	-0.0795172	0.946347	no	0.231576	0.617166	no	APY09_02115	reverse	hypothetical protein		S: Function Unknown		APY09_RS02105	GI:983397408	WP_060565948.1	hypothetical protein		GI:960431273	KSW13174.1	hypothetical protein		XH001_00428	hypothetical protein			fig|1660.4.peg.427				SEED:fig|1660.5.peg.406	Septum site-determining protein MinD
APY09_02120	0.109855	0.51607	no	-0.26728	0.0984404	no	-0.0623739	0.996721	no	-0.329815	0.0437022	no	-0.193543	0.518677	no	-0.466181	0.00708325	no	APY09_02120	forward	hydrolase		E: Amino Acid metabolism and transport		APY09_RS02110	GI:983397409	WP_060565949.1	hydrolase		GI:960431274	KSW13175.1	hydrolase		XH001_00429	haloacid dehalogenase-like hydrolase			fig|1660.4.peg.428	Phosphoserine phosphatase (EC 3.1.3.3)	3.1.3.3	Metabolism	SEED:fig|1660.5.peg.407	Phosphoserine phosphatase (EC 3.1.3.3)	3.1.3.3	HAD hydrolase, family IB	ssgB
APY09_02125	0.423163	0.00347054	no	0.104729	0.452754	no	-0.11995	0.996721	no	-0.0170939	0.910466	no	-0.28492	0.180757	no	-0.182013	0.202038	no	APY09_02125	reverse	hypothetical protein		S: Function Unknown		APY09_RS02115	GI:983397410	WP_060565950.1	hypothetical protein		GI:960431275	KSW13176.1	hypothetical protein		XH001_00430	hypothetical protein			fig|1660.4.peg.429				SEED:fig|1660.5.peg.408	FIG00356416: hypothetical protein		Filamentation induced by cAMP protein fic
APY09_02130	0.127134	0.533457	no	-0.125075	0.535712	no	-0.219652	0.996721	no	-0.345946	0.0784696	no	-0.288274	0.39475	no	-0.416824	0.0391553	no	APY09_02130	forward	hypothetical protein		S: Function Unknown		APY09_RS02120	GI:983397411	WP_060565951.1	hypothetical protein		GI:960431276	KSW13177.1	hypothetical protein		XH001_00431	hypothetical protein			fig|1660.4.peg.430				SEED:fig|1660.5.peg.409	hypothetical protein
APY09_02135	0.536174	0.00416554	increased	0.143376	0.433213	no	-0.213149	0.996721	no	-0.0724523	0.698541	no	-0.402771	0.144205	no	-0.263052	0.132633	no	APY09_02135	forward	MFS transporter		S: Function Unknown		APY09_RS02125	GI:983397412	WP_060565952.1	MFS transporter		GI:960431277	KSW13178.1	hypothetical protein		XH001_00432	hypothetical protein			fig|1660.4.peg.431				SEED:fig|1660.5.peg.410	Translation initiation factor 2
APY09_02140	-0.364034	0.0469716	no	-0.777712	0.00015548	initial	-0.270689	0.996721	no	-1.04955	3.72623e-06	initial	-0.259826	0.411564	no	-1.03395	6.29667e-06	initial	APY09_02140	forward	lysophospholipase	K02170	S: Function Unknown		APY09_RS02130	GI:983397413	WP_060565953.1	lysophospholipase		GI:960431278	KSW13179.1	lysophospholipase		XH001_00433	Fluoroacetate dehalogenase		3.8.1.3	fig|1660.4.peg.432	Epoxide hydrolase (EC 3.3.2.9)	3.3.2.9		SEED:fig|1660.5.peg.411	epoxide hydrolase		Alpha/beta hydrolase family	bioH	3.1.1.85	K02170	ko00780,ko01100,
APY09_02145	1.56327	3.3304e-07	increased	1.72273	3.93773e-08	increased	0.0469118	0.996721	no	1.7693	1.84159e-08	recovery	-0.202198	0.661125	no	1.51695	1.68466e-07	recovery	APY09_02145	forward	Crp/Fnr family transcriptional regulator	K10914	K: Transcription		APY09_RS02135	GI:489887682	WP_003791132.1	Crp/Fnr family transcriptional regulator		GI:960431279	KSW13180.1	Crp/Fnr family transcriptional regulator		XH001_00434	cAMP receptor protein	crp		fig|1660.4.peg.433				SEED:fig|1660.5.peg.412	cAMP-binding proteins - catabolite gene activator and regulatory subunit of cAMP-dependent protein kinases		Crp Fnr family transcriptional regulator	glxR		K10914	ko02020,ko02024,ko02025,ko02026,ko05111,
APY09_02150	0.245226	0.286821	no	-0.235027	0.300931	no	-0.103873	0.996721	no	-0.339062	0.127278	no	-0.0910697	0.881442	no	-0.326702	0.143903	no	APY09_02150	reverse	hypothetical protein		S: Function Unknown		APY09_RS02140	GI:489887683	WP_003791133.1	hypothetical protein		GI:960431280	KSW13181.1	hypothetical protein		XH001_00435	hypothetical protein			fig|1660.4.peg.434				SEED:fig|1660.5.peg.413	FIG011121: hypothetical protein		Domain of unknown function (DUF4177)
APY09_02155	0.621175	0.00266327	increased	0.133559	0.507684	no	-0.0297084	0.996721	no	0.102253	0.620279	no	-0.14084	0.718371	no	-0.0110107	0.957972	no	APY09_02155	reverse	whiB family redox sensing transcriptional regulator	K18955	K: Transcription		APY09_RS02145	GI:736446204	WP_034468069.1	WhiB family transcriptional regulator		GI:960431281	KSW13182.1	transcription factor WhiB		XH001_00436	Transcriptional regulator WhiB4	whiB4		fig|1660.4.peg.435				SEED:fig|1660.5.peg.414	Cys-tRNA(Pro) deacylase YbaK		Acts as a transcriptional regulator. Probably redox- responsive. The apo- but not holo-form probably binds DNA	whiB4		K18955
APY09_02160	1.05338	1.04528e-05	increased	0.441086	0.0281661	no	-0.25958	0.996721	no	0.180483	0.359414	no	-0.348033	0.287593	no	0.0910597	0.657461	no	APY09_02160	forward	transglycosylase	K05365,K05366	M: Cell wall/membrane/envelop biogenesis		APY09_RS02150	GI:983397414	WP_060565954.1	transglycosylase		GI:960431282	KSW13183.1	transglycosylase		XH001_00437	Penicillin-binding protein 2D	pbpG		fig|1660.4.peg.436	Multimodular transpeptidase-transglycosylase (EC 2.4.1.129) (EC 3.4.-.-)	2.4.1.129		SEED:fig|1660.5.peg.415	Multimodular transpeptidase-transglycosylase (EC 2.4.1.129) (EC 3.4.-.-)	2.4.1.129	Transglycosylase	pon1	2.4.1.129,3.4.16.4	K05365,K05366	ko00550,ko01100,ko01501,
APY09_02165	0.488273	0.00757453	no	-0.00677814	0.972706	no	-0.341774	0.851329	no	-0.349115	0.0460904	no	-0.382815	0.160285	no	-0.391444	0.0259791	no	APY09_02165	forward	serine/threonine protein phosphatase	K07098	S: Function Unknown		APY09_RS02155	GI:983397416	WP_060565955.1	serine/threonine protein phosphatase		GI:960431283	KSW13184.1	serine/threonine protein phosphatase		XH001_00438	phosphodiesterase YaeI			fig|1660.4.peg.437				SEED:fig|1660.5.peg.416	putative secreted protein		Ser Thr phosphatase family protein	ykuE		K07098
APY09_02175	0.645897	0.00264726	increased	0.361722	0.0724822	no	-0.0930764	0.996721	no	0.260954	0.202328	no	-0.255025	0.476162	no	0.104899	0.644583	no	APY09_02175	forward	hypothetical protein		S: Function Unknown		APY09_RS02165	GI:983397417	WP_060565956.1	hypothetical protein		GI:960431284	KSW13185.1	endo alpha-1,4 polygalactosaminidase		XH001_00440	hypothetical protein			fig|1660.4.peg.438				SEED:fig|1660.5.peg.417	endo alpha-1,4 polygalactosaminidase
APY09_02180	-0.00508391	0.985871	no	-0.0287644	0.927617	no	0.181612	0.996721	no	0.151123	0.624693	no	0.217319	0.706129	no	0.180902	0.562004	no	APY09_02180	reverse	hypothetical protein		S: Function Unknown		APY09_RS02170	GI:736446235	WP_034468100.1	hypothetical protein		GI:960431786	KSW13687.1	RNA-binding protein		XH001_00441	hypothetical protein			fig|1660.4.peg.439				SEED:fig|1660.5.peg.418	hypothetical protein
APY09_02190	0.0474994	0.779836	no	-0.164951	0.288461	no	-0.0819376	0.996721	no	-0.250419	0.1104	no	-0.149254	0.631913	no	-0.320979	0.0494206	no	APY09_02190	forward	hypothetical protein		S: Function Unknown		APY09_RS02180	GI:983397418	WP_060565957.1	hypothetical protein		GI:960431285	KSW13186.1	endo alpha-1,4 polygalactosaminidase		XH001_00443	hypothetical protein			fig|1660.4.peg.440				SEED:fig|1660.5.peg.419	endo alpha-1,4 polygalactosaminidase
APY09_02195	0.717237	1.97992e-05	increased	0.298506	0.030816	no	-0.170279	0.996721	no	0.121502	0.394827	no	-0.300065	0.15972	no	-0.00979725	0.950748	no	APY09_02195	reverse	hypothetical protein		S: Function Unknown		APY09_RS02185	GI:983397419	WP_060565958.1	hypothetical protein		GI:960431286	KSW13187.1	hypothetical protein		XH001_00444	hypothetical protein			fig|1660.4.peg.441				SEED:fig|1660.5.peg.420	hypothetical protein
APY09_02200	0.607277	0.000139412	increased	0.036411	0.806469	no	-0.0454194	0.996721	no	-0.0104816	0.94689	no	-0.00877816	0.992092	no	0.0217254	0.89429	no	APY09_02200	reverse	Bile acid:sodium symporter	K03453	S: Function Unknown	other	APY09_RS02190	GI:983397420	WP_060565959.1	Bile acid:sodium symporter		GI:960431287	KSW13188.1	Bile acid:sodium symporter		XH001_00445	Sodium Bile acid symporter family protein			fig|1660.4.peg.442				SEED:fig|1660.5.peg.421	Sodium-dependent transporter		Bile acid	yocS		K03453
APY09_02205	0.965166	3.23637e-07	increased	0.973068	1.87085e-07	increased	0.0379186	0.996721	no	1.01083	8.55099e-08	recovery	-0.190172	0.417018	no	0.781357	4.65307e-06	recovery	APY09_02205	forward	hypothetical protein		S: Function Unknown		APY09_RS02195	GI:983397421	WP_060565960.1	hypothetical protein		GI:960431288	KSW13189.1	hypothetical protein		XH001_00446	hypothetical protein			fig|1660.4.peg.443				SEED:fig|1660.5.peg.422	membrane protein, putative		Psort location CytoplasmicMembrane, score	ywiC
APY09_02210	0.421954	0.0660898	no	0.404417	0.0781412	no	0.00864683	0.996721	no	0.412336	0.0726294	no	-0.0256005	0.975777	no	0.377384	0.109224	no	APY09_02210	reverse	aspartate aminotransferase	K00817	E: Amino Acid metabolism and transport		APY09_RS02200	GI:983397422	WP_060565961.1	aspartate aminotransferase		GI:960431289	KSW13190.1	aspartate aminotransferase		XH001_00447	Putative phenylalanine aminotransferase	pat	2.6.1.-	fig|1660.4.peg.444	Biosynthetic Aromatic amino acid aminotransferase beta (EC 2.6.1.57)	2.6.1.57	Metabolism	SEED:fig|1660.5.peg.423	Biosynthetic Aromatic amino acid aminotransferase beta (EC 2.6.1.57)	2.6.1.57	Belongs to the class-II pyridoxal-phosphate-dependent aminotransferase family. Histidinol-phosphate aminotransferase subfamily	pat	2.6.1.9	K00817	ko00340,ko00350,ko00360,ko00400,ko00401,ko00960,ko01100,ko01110,ko01130,ko01230,
APY09_02215	0.609454	0.00653628	increased	0.336249	0.115315	no	0.0521554	0.996721	no	0.384091	0.0727332	no	-0.00156313	0.997162	no	0.321825	0.14462	no	APY09_02215	forward	membrane protein	K08972	S: Function Unknown		APY09_RS02205	GI:880907989	WP_048672739.1	membrane protein		GI:960431290	KSW13191.1	hypothetical protein		XH001_00448	Membrane protein of unknown function			fig|1660.4.peg.445				SEED:fig|1660.5.peg.424	FIG00356323: hypothetical protein		Psort location CytoplasmicMembrane, score	yvlD		K08972
APY09_02220	0.265864	0.481347	no	0.602123	0.106501	no	0.0890201	0.996721	no	0.688772	0.0653237	no	-0.0958562	0.919144	no	0.502716	0.196043	no	APY09_02220	reverse	alpha/beta hydrolase		S: Function Unknown		APY09_RS02210	GI:983397423	WP_060565962.1	alpha/beta hydrolase		GI:960431291	KSW13192.1	hypothetical protein		XH001_00449	hypothetical protein			fig|1660.4.peg.446				SEED:fig|1660.5.peg.425	hypothetical protein		acetyltransferases and hydrolases with the alpha beta hydrolase fold
APY09_02225	0.182707	0.710642	no	0.524536	0.261247	no	0.214531	0.996721	no	0.740554	0.108681	no	0.0598788	0.970489	no	0.580176	0.224035	no	APY09_02225	reverse	hypothetical protein		S: Function Unknown		APY09_RS02215	GI:983397424	WP_060565963.1	hypothetical protein		GI:960431292	KSW13193.1	hypothetical protein		XH001_00450	hypothetical protein			fig|1660.4.peg.447				SEED:fig|1660.5.peg.426	hypothetical protein
APY09_02230	0.528431	0.014965	increased	-0.0664109	0.770159	no	-0.329745	0.996721	no	-0.397586	0.0595176	no	-0.482087	0.144097	no	-0.549711	0.0104666	initial	APY09_02230	forward	purB	K01756	F: Nucleotide metabolism and transport		APY09_RS02220	GI:983397425	WP_060565964.1	adenylosuccinate lyase		GI:960431293	KSW13194.1	adenylosuccinate lyase	4.3.2.2	XH001_00451	Adenylosuccinate lyase	purB	4.3.2.2	fig|1660.4.peg.448	Adenylosuccinate lyase (EC 4.3.2.2) @ SAICAR lyase (EC 4.3.2.2)	4.3.2.2	Metabolism	SEED:fig|1660.5.peg.427	Adenylosuccinate lyase (EC 4.3.2.2)	4.3.2.2	adenylosuccinate lyase	purB	4.3.2.2	K01756	ko00230,ko00250,ko01100,ko01110,ko01130,
APY09_02235	-0.222219	0.0837851	no	-0.491604	0.00040444	no	-0.0339002	0.996721	no	-0.527466	0.000226677	initial	-0.0353654	0.919144	no	-0.534495	0.000290494	initial	APY09_02235	reverse	DUF4853 domain-containing protein		S: Function Unknown		APY09_RS02225	GI:983397426	WP_060565965.1	DUF4853 domain-containing protein		GI:960431294	KSW13195.1	oxidoreductase		XH001_00452	hypothetical protein			fig|1660.4.peg.449				SEED:fig|1660.5.peg.428	hypothetical protein		Domain of unknown function (DUF4853)
APY09_02240	-0.591066	0.00377928	decreased	-1.04869	6.44289e-06	initial	0.146051	0.996721	no	-0.906126	4.07048e-05	initial	0.275267	0.420937	no	-0.7839	0.000259108	initial	APY09_02240	reverse	DUF4853 domain-containing protein		S: Function Unknown		APY09_RS02230	GI:983397427	WP_060565966.1	DUF4853 domain-containing protein		GI:960431295	KSW13196.1	hypothetical protein		XH001_00453	hypothetical protein			fig|1660.4.peg.450				SEED:fig|1660.5.peg.429	hypothetical protein		Domain of unknown function (DUF4853)
APY09_02245	-0.159567	0.363654	no	-0.784257	4.60405e-05	initial	0.0871088	0.996721	no	-0.692952	0.00019693	initial	0.287359	0.319917	no	-0.504579	0.00419496	initial	APY09_02245	reverse	alpha/beta hydrolase		C: Energy production and conversion		APY09_RS02235	GI:983397428	WP_060565967.1	alpha/beta hydrolase		GI:960431296	KSW13197.1	alpha/beta hydrolase		XH001_00454	hypothetical protein			fig|1660.4.peg.451				SEED:fig|1660.5.peg.430	hypothetical protein		Alpha/beta hydrolase
APY09_02250	-0.494702	0.0215639	no	-1.11673	7.17485e-06	initial	0.174401	0.996721	no	-0.94184	5.88272e-05	initial	0.320722	0.381222	no	-0.801029	0.000426042	initial	APY09_02250	reverse	hypothetical protein		S: Function Unknown		APY09_RS02240	GI:983397429	WP_060565968.1	hypothetical protein		GI:960431297	KSW13198.1	hypothetical protein		XH001_00455	hypothetical protein			fig|1660.4.peg.452				SEED:fig|1660.5.peg.431	hypothetical protein
APY09_02255	-0.0140506	0.951586	no	-0.677967	0.001927	initial	-0.170312	0.996721	no	-0.846034	0.000302051	initial	-0.0454956	0.939614	no	-0.727262	0.00161686	initial	APY09_02255	reverse	hypothetical protein		S: Function Unknown		APY09_RS02245	GI:983397430	WP_060565969.1	hypothetical protein		GI:960431298	KSW13199.1	pyridine nucleotide-disulfide oxidoreductase		XH001_00456	hypothetical protein			fig|1660.4.peg.453				SEED:fig|1660.5.peg.432	hypothetical protein
APY09_02260	0.50078	0.000119243	increased	0.210996	0.0632486	no	-0.0835303	0.996721	no	0.12764	0.268035	no	-0.119882	0.577058	no	0.0892469	0.459692	no	APY09_02260	reverse	hypothetical protein		S: Function Unknown		APY09_RS02250	GI:983397431	WP_060565970.1	hypothetical protein		GI:960431299	KSW13200.1	alpha/beta hydrolase		XH001_00457	hypothetical protein			fig|1660.4.peg.454				SEED:fig|1660.5.peg.433	Esterase/lipase		acetyltransferases and hydrolases with the alpha beta hydrolase fold
APY09_02265	-0.439449	0.418674	no	1.16785	0.0181789	increased	0.10199	0.996721	no	1.27835	0.00961734	recovery	0.422123	0.68375	no	1.59701	0.00196007	recovery	APY09_02265	forward	Metal-sensitive transcriptional repressor		S: Function Unknown		APY09_RS02255	GI:496345416	WP_009054594.1	transcriptional regulator		GI:960431300	KSW13201.1	transcriptional regulator		XH001_00458	Copper-sensing transcriptional repressor CsoR	csoR		fig|1660.4.peg.455	Repressor CsoR of the copZA operon		Membrane Transport	SEED:fig|1660.5.peg.434	Repressor CsoR of the copZA operon		Metal-sensitive transcriptional repressor	csoR		K21600
APY09_02270	0.124056	0.811355	no	1.7916	0.000256199	increased	0.0497751	0.996721	no	1.84982	0.000154028	recovery	0.200699	0.873553	no	1.99689	7.27257e-05	recovery	APY09_02270	forward	hypothetical protein		P: Inorganic ion transport and metabolism		APY09_RS02260	GI:496345441	WP_009054619.1	hypothetical protein		GI:960431301	KSW13202.1	heavy metal transporter		XH001_00459	Copper chaperone CopZ	copZ		fig|1660.4.peg.456	Copper(I) chaperone CopZ		Membrane Transport	SEED:fig|1660.5.peg.435	Copper chaperone		Heavy metal-associated domain protein	copP
APY09_02275	0.0493805	0.932197	no	2.22457	6.66602e-05	increased	0.0204434	0.996721	no	2.2504	5.02224e-05	recovery	0.0991329	0.953036	no	2.32416	3.54711e-05	recovery	APY09_02275	forward	ATPase P	K17686	P: Inorganic ion transport and metabolism	other metal	APY09_RS02265	GI:983397432	WP_060565971.1	ATPase P		GI:960431302	KSW13203.1	ATPase P		XH001_00460	putative copper-exporting P-type ATPase V	ctpV	3.6.3.54	fig|1660.4.peg.457	Lead, cadmium, zinc and mercury transporting ATPase (EC 3.6.3.3) (EC 3.6.3.5); Copper-translocating P-type ATPase (EC 3.6.3.4)		Membrane Transport	SEED:fig|1660.5.peg.436	Copper-translocating P-type ATPase (EC 3.6.3.4)	3.6.3.4	Copper-exporting ATPase	copA	3.6.3.54	K17686	ko01524,ko04016,
APY09_02280	-0.407064	0.403084	no	1.04506	0.0215681	increased	0.0735684	0.996721	no	1.11998	0.0133952	recovery	0.0873044	0.952852	no	1.13224	0.0121804	recovery	APY09_02280	reverse	alkaline protease	K14645	O: Post-translational modification, protein turnover, chaperone functions		APY09_RS02270	GI:983397433	WP_060565972.1	alkaline protease		GI:960431303	KSW13204.1	alkaline protease		XH001_00461	Major intracellular serine protease precursor	isp_1	3.4.21.-	fig|1660.4.peg.458				SEED:fig|1660.5.peg.437	FIG00356779: hypothetical protein		cog cog1404			K14645	ko02024,
APY09_02285	0.326035	0.372633	no	0.750386	0.0402645	increased	-0.018777	0.996721	no	0.727554	0.0470238	recovery	-0.149298	0.870567	no	0.59086	0.115927	no	APY09_02285	reverse	hypothetical protein		S: Function Unknown		APY09_RS02275	GI:983397898	WP_060566411.1	hypothetical protein		GI:960431787	KSW13688.1	hypothetical protein		XH001_00462	hypothetical protein			fig|1660.4.peg.459				SEED:fig|1660.5.peg.438	hypothetical protein
APY09_02290	0.328426	0.218071	no	0.498818	0.0583104	no	0.0813923	0.996721	no	0.578686	0.0278908	recovery	0.0391347	0.966079	no	0.531307	0.0447485	recovery	APY09_02290	reverse	hypothetical protein		S: Function Unknown		APY09_RS02280	GI:983397434	WP_060565973.1	hypothetical protein		GI:960431304	KSW13205.1	hypothetical protein		XH001_00463	hypothetical protein			fig|1660.4.peg.460				SEED:fig|1660.5.peg.439	hypothetical protein
APY09_02295	0.0733686	0.802321	no	0.78237	0.00396854	increased	-0.0289148	0.996721	no	0.752795	0.00491442	recovery	-0.0770306	0.917207	no	0.703949	0.00777283	recovery	APY09_02295	reverse	hypothetical protein	K07778	S: Function Unknown		APY09_RS02285	GI:983397435	WP_060565974.1	hypothetical protein		GI:960431305	KSW13206.1	hypothetical protein		XH001_00464	hypothetical protein			fig|1660.4.peg.461				SEED:fig|1660.5.peg.440	hypothetical protein		Psort location CytoplasmicMembrane, score		2.7.13.3	K07778	ko02020,
APY09_02300	0.732543	0.00992512	increased	1.09906	0.000261998	increased	-0.253122	0.996721	no	0.844491	0.00259158	recovery	-0.399977	0.408545	no	0.697856	0.0100387	recovery	APY09_02300	reverse	glycosyltransferase	K21349	M: Cell wall/membrane/envelop biogenesis		APY09_RS02290	GI:983397436	WP_060565975.1	glycosyltransferase		GI:960431306	KSW13207.1	glycosyltransferase		XH001_00465	Glycosyl transferase family 2			fig|1660.4.peg.462				SEED:fig|1660.5.peg.441	COG0463: Glycosyltransferases involved in cell wall biogenesis		Glycosyltransferase, group 2 family		2.4.1.268	K21349
APY09_02305	0.5584	0.000470116	increased	0.359258	0.0152272	no	-0.28971	0.770224	no	0.0682897	0.647369	no	-0.518218	0.0230231	hour6	-0.160295	0.253395	no	APY09_02305	reverse	hypothetical		S: Function Unknown		APY09_RS02295	GI:983397437	WP_060565976.1	hypothetical protein		GI:960431307	KSW13208.1	hypothetical protein		XH001_00466	hypothetical protein			fig|1660.4.peg.463				SEED:fig|1660.5.peg.442	FIG00356680: hypothetical protein		Psort location Cytoplasmic, score	secA_2
APY09_02310	0.332529	0.264553	no	0.339904	0.240264	no	-0.126292	0.996721	no	0.211933	0.471204	no	-0.372744	0.476828	no	-0.0343255	0.914066	no	APY09_02310	reverse	ATPase		G: Carbohydrate metabolism and transport		APY09_RS02300	GI:983397438	WP_060565977.1	ATPase		GI:960431308	KSW13209.1	ATPase		XH001_00467	Ribulokinase	araB	2.7.1.16	fig|1660.4.peg.464	Ribulokinase (EC 2.7.1.16)	2.7.1.16		SEED:fig|1660.5.peg.443	Ribulokinase (EC 2.7.1.16)	2.7.1.16	FGGY family of carbohydrate kinases, C-terminal domain	araB
APY09_02315	-0.122747	0.683222	no	0.190142	0.516386	no	0.0555662	0.996721	no	0.244431	0.40265	no	-0.0203843	0.992092	no	0.159599	0.608802	no	APY09_02315	reverse	TetR family transcriptional regulator		K: Transcription		APY09_RS02305	GI:983397439	WP_060565978.1	TetR family transcriptional regulator		GI:960431309	KSW13210.1	TetR family transcriptional regulator		XH001_00468	Bacterial regulatory proteins, tetR family			fig|1660.4.peg.465				SEED:fig|1660.5.peg.444	hypothetical protein		Bacterial regulatory proteins, tetR family
APY09_02320	-0.0497974	0.80357	no	0.000897319	0.996449	no	-0.0653679	0.996721	no	-0.0649951	0.735318	no	-0.0463297	0.925697	no	-0.047317	0.818599	no	APY09_02320	forward	alpha/beta hydrolase		S: Function Unknown		APY09_RS02310	GI:983397440	WP_060565979.1	alpha/beta hydrolase		GI:960431310	KSW13211.1	alpha/beta hydrolase		XH001_00469	Alpha/beta hydrolase family protein			fig|1660.4.peg.466				SEED:fig|1660.5.peg.445	Alpha/beta superfamily hydrolase		Alpha/beta hydrolase family
APY09_02325	0.202015	0.199846	no	-0.208773	0.181648	no	-0.249028	0.988284	no	-0.459406	0.0041568	no	-0.302446	0.216254	no	-0.513275	0.00169387	initial	APY09_02325	reverse	haloacid dehalogenase		S: Function Unknown		APY09_RS02315	GI:983397441	WP_060565980.1	haloacid dehalogenase		GI:960431311	KSW13212.1	haloacid dehalogenase		XH001_00470	Sugar phosphatase YidA	yidA	3.1.3.23	fig|1660.4.peg.467				SEED:fig|1660.5.peg.446	HAD-superfamily hydrolase, subfamily IIB		HAD hydrolase, family IIB
APY09_02330	0.943436	1.33046e-06	increased	0.435904	0.00558924	no	-0.214812	0.996721	no	0.219222	0.137618	no	-0.328027	0.165045	no	0.105888	0.486647	no	APY09_02330	reverse	serine--tRNA ligase	K01875	J: Translation		APY09_RS02320	GI:880901835	WP_048670776.1	serine--tRNA ligase		GI:960431312	KSW13213.1	serine--tRNA ligase		XH001_00471	Serine--tRNA ligase	serS	6.1.1.11	fig|1660.4.peg.468	Seryl-tRNA synthetase (EC 6.1.1.11)	6.1.1.11	Protein Processing	SEED:fig|1660.5.peg.447	Seryl-tRNA synthetase (EC 6.1.1.11)	6.1.1.11	Catalyzes the attachment of serine to tRNA(Ser). Is also able to aminoacylate tRNA(Sec) with serine, to form the misacylated tRNA L-seryl-tRNA(Sec), which will be further converted into selenocysteinyl-tRNA(Sec)	serS	6.1.1.11	K01875	ko00970,
APY09_02335	0.334979	0.00694601	no	0.0470107	0.706866	no	-0.294487	0.543977	no	-0.24941	0.03498	no	-0.442856	0.0181504	no	-0.398374	0.00154309	no	APY09_02335	forward	diacylglycerol kinase		I: Lipid metabolism		APY09_RS02325	GI:983397443	WP_060565981.1	diacylglycerol kinase		GI:960431313	KSW13214.1	diacylglycerol kinase		XH001_00472	Diacylglycerol kinase	dagK_1	2.7.1.107	fig|1660.4.peg.469				SEED:fig|1660.5.peg.448	Transcription regulator [contains diacylglycerol kinase catalytic domain]		diacylglycerol kinase catalytic domain protein
APY09_02340	0.434825	0.00205108	no	-0.134432	0.316703	no	-0.00689932	0.996721	no	-0.142666	0.287505	no	-0.149507	0.55478	no	-0.287012	0.0331337	no	APY09_02340	reverse	prephenate dehydratase	K04517,K04518,K14170	E: Amino Acid metabolism and transport		APY09_RS02330	GI:880901847	WP_048670780.1	prephenate dehydratase		GI:960431314	KSW13215.1	prephenate dehydratase		XH001_00473	Prephenate dehydratase	pheA	4.2.1.51	fig|1660.4.peg.470	Prephenate dehydratase (EC 4.2.1.51)	4.2.1.51	Metabolism	SEED:fig|1660.5.peg.449	Prephenate dehydratase (EC 4.2.1.51)	4.2.1.51	Prephenate dehydratase	pheA	1.3.1.12,4.2.1.51,5.4.99.5	K04517,K04518,K14170	ko00400,ko00401,ko01100,ko01110,ko01130,ko01230,
APY09_02345	0.416042	0.00533885	no	0.134982	0.35008	no	-0.174418	0.996721	no	-0.0411682	0.783117	no	-0.245731	0.299548	no	-0.113214	0.441441	no	APY09_02345	reverse	hypothetical protein		S: Function Unknown		APY09_RS02335	GI:983397444	WP_060565982.1	hypothetical protein		GI:960431315	KSW13216.1	hypothetical protein		XH001_00474	hypothetical protein			fig|1660.4.peg.471				SEED:fig|1660.5.peg.450	hypothetical protein		Psort location CytoplasmicMembrane, score
APY09_02350	0.334282	0.0120456	no	-0.284955	0.0262339	no	-0.137526	0.996721	no	-0.422817	0.00194109	no	-0.167091	0.471089	no	-0.45802	0.00132489	no	APY09_02350	reverse	alkaline phosphatase		S: Function Unknown		APY09_RS02340	GI:916846473	WP_051453529.1	alkaline phosphatase		GI:960431788	KSW13689.1	alkaline phosphatase		XH001_00475	Inner membrane protein YqjA	yqjA		fig|1660.4.peg.472				SEED:fig|1660.5.peg.451	DedA protein		SNARE-like domain protein	dedA		K03975
APY09_02355	0.476848	5.67456e-05	no	-0.0561749	0.595702	no	-0.0862142	0.996721	no	-0.144332	0.150833	no	-0.216987	0.165688	no	-0.275531	0.00777283	no	APY09_02355	forward	hypothetical protein		S: Function Unknown		APY09_RS02345	GI:983397445	WP_060565983.1	hypothetical protein		GI:960431316	KSW13217.1	hypothetical protein		XH001_00476	hypothetical protein			fig|1660.4.peg.473				SEED:fig|1660.5.peg.452	PROBABLE CONSERVED INTEGRAL MEMBRANE PROTEIN		Psort location CytoplasmicMembrane, score
APY09_02360	0.281338	0.105376	no	-0.327592	0.05271	no	-0.0187651	0.996721	no	-0.348958	0.0412542	no	-0.23116	0.45076	no	-0.564379	0.00282739	initial	APY09_02360	reverse	hypothetical protein		S: Function Unknown		APY09_RS02350	GI:983397447	WP_060565985.1	hypothetical protein		GI:960431317	KSW13218.1	hypothetical protein		XH001_00477	hypothetical protein			fig|1660.4.peg.474				SEED:fig|1660.5.peg.453	FIG01290412: hypothetical protein
APY09_02365	-0.0581246	0.81356	no	-0.445179	0.049535	no	-0.0135883	0.996721	no	-0.460842	0.0401502	no	0.0102881	0.992092	no	-0.437617	0.0512103	no	APY09_02365	reverse	peptidase S8	K01361,K08652,K17734	M: Cell wall/membrane/envelop biogenesis		APY09_RS02355	GI:983397449	WP_060565987.1	peptidase S8		GI:960431318	KSW13219.1	peptidase S8		XH001_00478	PII-type proteinase precursor	prtP_1	3.4.21.96	fig|1660.4.peg.475				SEED:fig|1660.5.peg.454	FIG01290412: hypothetical protein		Belongs to the peptidase S8 family	prtS	3.4.21.110,3.4.21.96	K01361,K08652,K17734
APY09_02370	0.343627	0.0666084	no	0.0549563	0.780936	no	0.00951845	0.996721	no	0.0615917	0.751024	no	-0.118799	0.766171	no	-0.0665021	0.741038	no	APY09_02370	reverse	peptidase S8	K01361,K08652,K17734	M: Cell wall/membrane/envelop biogenesis		APY09_RS02360	GI:983397451	WP_060565989.1	peptidase S8		GI:960431319	KSW13220.1	peptidase S8		XH001_00479	PII-type proteinase precursor	prtP_2	3.4.21.96	fig|1660.4.peg.476				SEED:fig|1660.5.peg.455	FIG01290412: hypothetical protein		Belongs to the peptidase S8 family	prtS	3.4.21.110,3.4.21.96	K01361,K08652,K17734
APY09_02375	0.447107	0.18793	no	-0.0562375	0.872487	no	0.0993971	0.996721	no	0.0433701	0.905793	no	0.00911568	0.992092	no	-0.0544598	0.888531	no	APY09_02375	reverse	hypothetical protein		S: Function Unknown		APY09_RS02365	GI:983397453	WP_060565991.1	hypothetical protein		GI:960431320	KSW13221.1	hypothetical protein		XH001_00480	Autolysin	lytA_2	3.5.1.28	fig|1660.4.peg.477				SEED:fig|1660.5.peg.456	Choline binding protein A
APY09_02380	0.327766	0.0590358	no	-0.275977	0.112984	no	-0.0201011	0.996721	no	-0.297601	0.0850642	no	-0.14616	0.665667	no	-0.426876	0.0166873	no	APY09_02380	reverse	hypothetical protein		S: Function Unknown		APY09_RS02370	GI:983397455	WP_060565993.1	hypothetical protein		GI:960431321	KSW13222.1	hypothetical protein		XH001_00481	hypothetical protein			fig|1660.4.peg.478				SEED:fig|1660.5.peg.457	Predicted membrane protein (DUF2319)		Alpha/beta-hydrolase family N-terminus
APY09_02385	0.213198	0.0487438	no	-0.530464	2.21353e-05	initial	-0.0500997	0.996721	no	-0.582683	7.14801e-06	initial	-0.166177	0.378283	no	-0.701295	8.7283e-07	initial	APY09_02385	forward	hypothetical protein		S: Function Unknown		APY09_RS02375	GI:983397458	WP_060565996.1	hypothetical protein		GI:960431322	KSW13223.1	hypothetical protein		XH001_00482	hypothetical protein			fig|1660.4.peg.479				SEED:fig|1660.5.peg.458	hypothetical protein
APY09_02390	-0.0313434	0.842292	no	-0.792797	6.59882e-06	initial	-0.0482888	0.996721	no	-0.841417	3.19512e-06	initial	-0.115087	0.692412	no	-0.912269	1.48646e-06	initial	APY09_02390	reverse	some kind of methyl transferase		Q: Secondary Structure		APY09_RS02380	GI:983397459	WP_060565997.1	SAM-dependent methyltransferase		GI:960431323	KSW13224.1	SAM-dependent methyltransferase		XH001_00483	hypothetical protein			fig|1660.4.peg.480				SEED:fig|1660.5.peg.459	Methyltransferase type 11		Methyltransferase
APY09_02395	0.386365	0.0412357	no	-0.192895	0.308296	no	0.0173691	0.996721	no	-0.177083	0.353697	no	-0.0933742	0.839796	no	-0.290159	0.12755	no	APY09_02395	reverse	cardiolipin synthase	K06131	I: Lipid metabolism		APY09_RS02385	GI:983397461	WP_060565999.1	cardiolipin synthase		GI:960431324	KSW13225.1	cardiolipin synthase		XH001_00484	Cardiolipin synthase	cls	2.7.8.-	fig|1660.4.peg.481	Cardiolipin synthase (EC 2.7.8.-), ClsA		Stress Response, Defense, Virulence/ Metabolism	SEED:fig|1660.5.peg.460	Cardiolipin synthetase (EC 2.7.8.-)		cog cog1502	cls		K06131	ko00564,ko01100,
APY09_02400	0.232499	0.477971	no	-0.553158	0.0714218	no	0.0122294	0.996721	no	-0.53822	0.0797267	no	-0.0507965	0.958005	no	-0.6073	0.056641	no	APY09_02400	reverse	hypothetical protein	K01657,K13950	F: Nucleotide metabolism and transport		APY09_RS02390	GI:983397462	WP_060566000.1	hypothetical protein		GI:960431325	KSW13226.1	hypothetical protein		XH001_00485	hypothetical protein			fig|1660.4.peg.482				SEED:fig|1660.5.peg.461	hypothetical protein		uridine kinase	pabB	2.6.1.85,4.1.3.27	K01657,K13950	ko00400,ko00405,ko00790,ko01100,ko01110,ko01130,ko01230,ko02024,ko02025,
APY09_02405	0.236906	0.47419	no	-0.450218	0.16502	no	0.0556969	0.996721	no	-0.396374	0.218428	no	0.010093	0.992092	no	-0.441997	0.168192	no	APY09_02405	reverse	cobalt ABC transporter	K01990,K16785,K16786,K16787	P: Inorganic ion transport and metabolism	other metal	APY09_RS02395	GI:983397464	WP_060566002.1	cobalt ABC transporter		GI:960431789	KSW13690.1	cobalt ABC transporter		XH001_00486	Putative HMP/thiamine import ATP-binding proteinYkoD	ykoD	3.6.3.-	fig|1660.4.peg.483	Duplicated ATPase component YkoD of energizing module of thiamin-regulated ECF transporter for HydroxyMethylPyrimidine / Transmembrane component YkoC of energizing module of thiamin-regulated ECF transporter for HydroxyMethylPyrimidine		Metabolism	SEED:fig|1660.5.peg.462	Transmembrane component YkoC of energizing module of thiamin-regulated ECF transporter for HydroxyMethylPyrimidine		ABC transporter, ATP-binding protein	cbiQ		K01990,K16785,K16786,K16787	ko02010,
APY09_02410	0.171312	0.558431	no	-0.361427	0.199716	no	0.124713	0.996721	no	-0.237789	0.40566	no	0.0584688	0.942827	no	-0.304545	0.28038	no	APY09_02410	reverse	transport		S: Function Unknown	unknown	APY09_RS02400	GI:983397466	WP_060566004.1	hypothetical protein		GI:960431326	KSW13227.1	hypothetical protein		XH001_00487	Putative HMP/thiamine permease protein YkoE	ykoE		fig|1660.4.peg.484	Substrate-specific component YkoE of thiamin-regulated ECF transporter for HydroxyMethylPyrimidine		Metabolism	SEED:fig|1660.5.peg.463	Substrate-specific component YkoE of thiamin-regulated ECF transporter for HydroxyMethylPyrimidine		ABC-type cobalt transport system, permease component	ykoE		K16925
APY09_02415	0.829908	6.22447e-05	increased	0.515716	0.00495297	increased	-0.10275	0.996721	no	0.411264	0.021236	no	-0.300924	0.300204	no	0.20985	0.247224	no	APY09_02415	reverse	amino acid permease	K03293,K11737	E: Amino Acid metabolism and transport	amino acid	APY09_RS02405	GI:983397468	WP_060566006.1	amino acid permease		GI:960431327	KSW13228.1	amino acid permease		XH001_00488	D-serine/D-alanine/glycine transporter	cycA		fig|1660.4.peg.485	D-serine/D-alanine/glycine transporter		Energy	SEED:fig|1660.5.peg.464	D-serine/D-alanine/glycine transporter		amino acid	cycA		K03293,K11737
APY09_02420	1.04361	0.000146152	increased	1.23729	2.09919e-05	increased	-0.44245	0.854741	no	0.79188	0.00253339	recovery	-0.642423	0.0750492	no	0.585112	0.0235782	recovery	APY09_02420	forward	hypothetical protein	K09956,K12262	S: Function Unknown		APY09_RS02410	GI:983397470	WP_060566008.1	hypothetical protein		GI:960431328	KSW13229.1	hypothetical protein		XH001_00489	hypothetical protein			fig|1660.4.peg.486				SEED:fig|1660.5.peg.465	hypothetical protein		Psort location Cytoplasmic, score			K09956,K12262
APY09_02425	0.711983	0.0100639	increased	0.312634	0.247235	no	-0.0372978	0.996721	no	0.273533	0.30993	no	-0.211911	0.694075	no	0.0985995	0.73519	no	APY09_02425	reverse	hypothetical		J: Translation		APY09_RS02415	GI:983397472	WP_060566010.1	hypothetical protein		GI:960431329	KSW13230.1	toxin		XH001_00490	hypothetical protein			fig|1660.4.peg.487				SEED:fig|1660.5.peg.466	FIG00355771: hypothetical protein		glyoxalase III activity
APY09_02430	1.07353	0.000810154	increased	0.488563	0.101264	no	-0.575204	0.854741	no	-0.0932539	0.760417	no	-0.489502	0.335225	no	-0.00863055	0.976835	no	APY09_02430	reverse	hemerythrin HHE cation-binding protein		S: Function Unknown		APY09_RS02420	GI:983397474	WP_060566012.1	hemerythrin HHE cation-binding protein		GI:960431330	KSW13231.1	hemerythrin HHE cation-binding protein		XH001_00491	hypothetical protein			fig|1660.4.peg.488				SEED:fig|1660.5.peg.467	Cobalt-zinc-cadmium resistance protein CzcD		Uncharacterized conserved protein (DUF2249)
APY09_02435	1.10438	3.31868e-06	increased	0.496248	0.00994225	no	-0.252517	0.996721	no	0.240937	0.192799	no	-0.319134	0.299548	no	0.172392	0.365155	no	APY09_02435	reverse	hypothetical protein		J: Translation		APY09_RS02425	GI:489887798	WP_003791248.1	hypothetical protein		GI:960431331	KSW13232.1	LysR family transcriptional regulator		XH001_00492	Putative reactive intermediate deaminase TdcF	tdcF	3.5.4.-	fig|1660.4.peg.489				SEED:fig|1660.5.peg.468	Bona fide RidA/YjgF/TdcF/RutC subgroup		endoribonuclease L-PSP
APY09_02440	1.69577	1.14066e-05	increased	1.48905	4.61886e-05	increased	0.207901	0.996721	no	1.69715	8.24417e-06	recovery	0.631228	0.209375	no	2.12083	4.23467e-07	recovery	APY09_02440	reverse	hypothetical protein		S: Function Unknown		APY09_RS02430	GI:983397475	WP_060566013.1	hypothetical protein		GI:960431332	KSW13233.1	hypothetical protein		XH001_00493	hypothetical protein			fig|1660.4.peg.490				SEED:fig|1660.5.peg.469	FIG00356573: hypothetical protein		Carbohydrate-binding domain-containing protein Cthe_2159
APY09_02445	2.00811	9.50955e-06	increased	2.15869	4.01418e-06	increased	0.0936679	0.996721	no	2.24388	2.23616e-06	recovery	0.509499	0.330753	no	2.66039	1.9463e-07	recovery	APY09_02445	reverse	molecular chaperone	K18446	S: Function Unknown		APY09_RS02435	GI:983397477	WP_060566015.1	molecular chaperone		GI:960431333	KSW13234.1	molecular chaperone		XH001_00494	VTC domain protein			fig|1660.4.peg.491				SEED:fig|1660.5.peg.470	hypothetical protein		VTC domain protein	ygiF	3.6.1.25	K18446
APY09_02450	2.05016	1.32127e-06	increased	2.51807	8.9713e-08	increased	0.065025	0.996721	no	2.57332	5.86871e-08	recovery	0.482606	0.287593	no	2.99308	5.80729e-09	recovery	APY09_02450	reverse	DUF4956 domain-containing protein		S: Function Unknown		APY09_RS02440	GI:881057382	WP_048775245.1	DUF4956 domain-containing protein		GI:960431334	KSW13235.1	permease		XH001_00495	hypothetical protein			fig|1660.4.peg.492				SEED:fig|1660.5.peg.471	FIG00355874: hypothetical protein		Domain of unknown function (DUF4956)
APY09_02455	0.412104	0.0402036	no	0.124926	0.540026	no	-0.0119449	0.996721	no	0.114829	0.581158	no	0.044254	0.935855	no	0.168007	0.419794	no	APY09_02455	forward	NAD(P)-dependent oxidoreductase	K19267	G: Carbohydrate metabolism and transport M: Cell wall/membrane/envelop biogenesis		APY09_RS02445	GI:983397479	WP_060566017.1	NAD(P)-dependent oxidoreductase		GI:960431335	KSW13236.1	NAD(P)-dependent oxidoreductase		XH001_00497	NAD(P)H azoreductase	azoB	1.7.-.-	fig|1660.4.peg.494				SEED:fig|1660.5.peg.472	hypothetical protein		NmrA-like family		1.6.5.2	K19267	ko00130,ko01110,
APY09_02460	0.429307	0.00783217	no	0.235856	0.128433	no	0.0269731	0.996721	no	0.262951	0.0907038	no	0.109539	0.722612	no	0.340804	0.0320604	no	APY09_02460	forward	hypothetical protein		S: Function Unknown		APY09_RS02450	GI:983397482	WP_060566019.1	hypothetical protein		GI:960431336	KSW13237.1	hypothetical protein		XH001_00498	hypothetical protein			fig|1660.4.peg.495				SEED:fig|1660.5.peg.473	hypothetical protein
APY09_02465	0.505066	0.00184003	increased	-0.0335542	0.839284	no	-0.00819928	0.996721	no	-0.0433983	0.786918	no	-0.04059	0.920057	no	-0.074436	0.644583	no	APY09_02465	reverse	transcriptional regulator maybe xylose		G: Carbohydrate metabolism and transport K: Transcription		APY09_RS02455	GI:983397483	WP_060566020.1	MarR family transcriptional regulator		GI:960431337	KSW13238.1	MarR family transcriptional regulator		XH001_00500	N-acetylglucosamine repressor	nagC_1		fig|1660.4.peg.497				SEED:fig|1660.5.peg.474	Xylose-responsive transcription regulator, ROK family		ROK family	xylR
APY09_02470	-1.42491	0.0617038	no	0.1631	0.845203	no	0.143695	0.996721	no	0.304851	0.711226	no	0.236075	0.908845	no	0.394957	0.640569	no	APY09_02470	forward	xylose isomerase	K01805	G: Carbohydrate metabolism and transport		APY09_RS02460	GI:983397485	WP_060566022.1	xylose isomerase		GI:960431338	KSW13239.1	xylose isomerase		XH001_00501	Xylose isomerase	xylA	5.3.1.5	fig|1660.4.peg.499	Xylose isomerase (EC 5.3.1.5)	5.3.1.5		SEED:fig|1660.5.peg.475	Xylose isomerase (EC 5.3.1.5)	5.3.1.5	xylose isomerase	xylA	5.3.1.5	K01805	ko00040,ko00051,ko01100,
APY09_02475	-1.56509	0.0475872	decreased	-0.138186	0.869925	no	0.0829638	0.996721	no	-0.0570768	0.948883	no	0.0366922	0.992092	no	-0.104976	0.909326	no	APY09_02475	forward	xylulokinase	K00040,K00854,K19168	G: Carbohydrate metabolism and transport		APY09_RS02465	GI:983397486	WP_060566023.1	xylulokinase		GI:960431339	KSW13240.1	xylulose kinase		XH001_00502	Xylulose kinase	xylB	2.7.1.17	fig|1660.4.peg.500	Xylulose kinase (EC 2.7.1.17)	2.7.1.17		SEED:fig|1660.5.peg.476	Xylulose kinase (EC 2.7.1.17)	2.7.1.17	Belongs to the FGGY kinase family	xylB	1.1.1.57,2.7.1.17	K00040,K00854,K19168	ko00040,ko01100,
APY09_02480	-0.48685	0.526227	no	0.964659	0.224247	no	0.14102	0.996721	no	1.10359	0.162358	no	0.199505	0.918093	no	1.16046	0.150249	no	APY09_02480	forward	aminotransferase	K14155	E: Amino Acid metabolism and transport		APY09_RS02470	GI:983397488	WP_060566025.1	aminotransferase		GI:960431340	KSW13241.1	aminotransferase		XH001_00503	Cystathionine beta-lyase PatB	patB_1	4.4.1.8	fig|1660.4.peg.501				SEED:fig|1660.5.peg.477	Bifunctional PLP-dependent enzyme with beta-cystathionase and maltose regulon repressor activities		Aminotransferase class I and II	Z012_05710	4.4.1.8	K14155	ko00270,ko00450,ko01100,ko01110,ko01230,
APY09_02485	1.11919	0.0216707	increased	1.52149	0.00323558	increased	0.175881	0.996721	no	1.69558	0.00126115	recovery	0.340748	0.699082	no	1.85846	0.000607249	recovery	APY09_02485	forward	Na /H antiporter NhaC	K03315	C: Energy production and conversion	Na K	APY09_RS02475	GI:983397490	WP_060566027.1	Na /H antiporter NhaC		GI:960431341	KSW13242.1	sodium:proton antiporter		XH001_00504	Malate-2H( )/Na( )-lactate antiporter	mleN		fig|1660.4.peg.502				SEED:fig|1660.5.peg.478	Na+/H+ antiporter NhaC		Na+/H+ antiporter family	nhaC		K03315
APY09_02490	0.638793	0.0237731	increased	0.0623477	0.830408	no	0.236609	0.996721	no	0.294807	0.278764	no	0.494363	0.243814	no	0.544583	0.0446352	recovery	APY09_02490	forward	hypothetical		S: Function Unknown		APY09_RS02480	GI:983397492	WP_060566029.1	hypothetical protein		GI:960431342	KSW13243.1	hypothetical protein		XH001_00505	hypothetical protein			fig|1660.4.peg.503				SEED:fig|1660.5.peg.479	FIG036446: hypothetical protein		SIR2-like domain
APY09_02495	1.37541	2.97392e-07	increased	0.62886	0.0015093	increased	0.103405	0.996721	no	0.732233	0.000343604	recovery	-0.0506553	0.917207	no	0.577164	0.00391177	recovery	APY09_02495	reverse	unclear		G: Carbohydrate metabolism and transport		APY09_RS02485	GI:983397494	WP_060566031.1	Dak phosphatase		GI:960431343	KSW13244.1	Dak phosphatase		XH001_00507	PTS-dependent dihydroxyacetone kinase, ADP-binding subunit DhaL	dhaL_1	2.7.-.-	fig|1660.4.peg.505	Putative dihydroxyacetone kinase (EC 2.7.1.29), ADP-binding subunit	2.7.1.29	Energy	SEED:fig|1660.5.peg.480	Putative dihydroxyacetone kinase (EC 2.7.1.29), ADP-binding subunit	2.7.1.29	Dak2	dhaK	2.7.1.121,2.7.1.28,2.7.1.29,4.6.1.15	K00863,K05878,K05879	ko00051,ko00561,ko00680,ko01100,ko01120,ko01200,ko04622,
APY09_02500	1.44565	3.23637e-07	increased	1.20828	2.38227e-06	increased	0.255472	0.996721	no	1.46323	1.22603e-07	recovery	-0.0103925	0.992092	no	1.19722	4.03614e-06	recovery	APY09_02500	reverse	dihydroxyacetone kinase	K00863,K05878	G: Carbohydrate metabolism and transport		APY09_RS02490	GI:881057095	WP_048774958.1	dihydroxyacetone kinase		GI:960431344	KSW13245.1	dihydroxyacetone kinase		XH001_00508	PTS-dependent dihydroxyacetone kinase, dihydroxyacetone-binding subunit DhaK	dhaK_1	2.7.-.-	fig|1660.4.peg.506	Putative dihydroxyacetone kinase (EC 2.7.1.29), dihydroxyacetone binding subunit	2.7.1.29	Energy	SEED:fig|1660.5.peg.481	Putative dihydroxyacetone kinase (EC 2.7.1.29), dihydroxyacetone binding subunit	2.7.1.29	Dihydroxyacetone kinase	dhaK	2.7.1.121,2.7.1.28,2.7.1.29,4.6.1.15	K00863,K05878	ko00051,ko00561,ko00680,ko01100,ko01120,ko01200,ko04622,
APY09_02505	1.5372	2.33752e-05	increased	1.52596	2.26679e-05	increased	0.320414	0.996721	no	1.84374	1.4292e-06	recovery	0.13063	0.839796	no	1.65681	1.16094e-05	recovery	APY09_02505	reverse	ABC transporter permease		U: Intracellular trafficing and secretion	unknown	APY09_RS02495	GI:983397495	WP_060566032.1	ABC transporter permease		GI:960431345	KSW13246.1	ABC transporter permease		XH001_00509	Autoinducer 2 import system permease protein LsrD	lsrD		fig|1660.4.peg.507				SEED:fig|1660.5.peg.482	Ribose ABC transport system, permease protein RbsC (TC 3.A.1.2.1)		Belongs to the binding-protein-dependent transport system permease family
APY09_02510	1.12364	0.00128044	increased	1.16281	0.0010086	increased	0.256117	0.996721	no	1.41901	0.000114561	recovery	0.100874	0.896186	no	1.26654	0.000602741	recovery	APY09_02510	reverse	ABC transporter permease	K02057	P: Inorganic ion transport and metabolism	unknown	APY09_RS02500	GI:983397496	WP_060566033.1	ABC transporter permease		GI:960431346	KSW13247.1	ABC transporter permease		XH001_00510	Ribose transport system permease protein RbsC	rbsC_1		fig|1660.4.peg.508				SEED:fig|1660.5.peg.483	Ribose ABC transport system, permease protein RbsC (TC 3.A.1.2.1)		Branched-chain amino acid transport system / permease component			K02057
APY09_02515	0.897643	0.0310446	increased	1.30741	0.00319603	increased	0.308548	0.996721	no	1.61407	0.000444109	recovery	0.211854	0.811038	no	1.51625	0.00104158	recovery	APY09_02515	reverse	lipase	K02056	G: Carbohydrate metabolism and transport	sugar	APY09_RS02505	GI:983397497	WP_060566034.1	lipase		GI:960431347	KSW13248.1	lipase		XH001_00511	Ribose import ATP-binding protein RbsA	rbsA_2	3.6.3.17	fig|1660.4.peg.509				SEED:fig|1660.5.peg.484	Ribose ABC transport system, ATP-binding protein RbsA (TC 3.A.1.2.1)		cog cog1129		3.6.3.17	K02056
APY09_02520	0.625709	0.322698	no	1.86192	0.00444016	increased	0.404765	0.996721	no	2.26399	0.00085781	recovery	0.371002	0.776887	no	2.23332	0.00100148	recovery	APY09_02520	reverse	Autoinducer 2-binding protein LsrB precursor	K10555	G: Carbohydrate metabolism and transport	other	APY09_RS02510	GI:983397498	WP_060566035.1	autoinducer 2 ABC transporter substrate-binding protein		GI:960431348	KSW13249.1	sugar ABC transporter substrate-binding protein		XH001_00512	Autoinducer 2-binding protein LsrB precursor	lsrB		fig|1660.4.peg.510				SEED:fig|1660.5.peg.485	ABC-type sugar transport system, periplasmic component		cog cog1879			K02058,K10559	ko02010,
APY09_02525	0.416129	0.0676203	no	0.618829	0.00895595	increased	0.211577	0.996721	no	0.829949	0.000785411	recovery	-0.00304111	0.995471	no	0.609556	0.0113167	recovery	APY09_02525	forward	DeoR family transcriptional regulator	K02081	K: Transcription		APY09_RS02515	GI:983397499	WP_060566036.1	DeoR family transcriptional regulator		GI:960431349	KSW13250.1	DeoR family transcriptional regulator		XH001_00513	Glycerol-3-phosphate regulon repressor	glpR		fig|1660.4.peg.511				SEED:fig|1660.5.peg.486	Transcriptional regulator of rhamnose utilization, DeoR family		DeoR C terminal sensor domain	sgcR		K02081
APY09_02530	0.0258413	0.880745	no	-0.497446	0.00296784	no	0.125124	0.996721	no	-0.374275	0.0196862	no	0.164606	0.580977	no	-0.334865	0.0349791	no	APY09_02530	forward	Protein of unknown function		L: Replication and repair		APY09_RS02520	GI:983397500	WP_060566037.1	damage-inducible protein		GI:960431350	KSW13251.1	damage-inducible protein		XH001_00514	type I restriction enzyme EcoKI subunit R			fig|1660.4.peg.512				SEED:fig|1660.5.peg.487	putative helicase		Restriction endonuclease
APY09_02535	-0.446587	0.126378	no	-1.46835	2.10103e-05	initial	0.071086	0.996721	no	-1.40043	3.93834e-05	initial	0.319641	0.567669	no	-1.15643	0.000379913	initial	APY09_02535	reverse	hypothetical protein	K03427	V: Defense mechanisms		APY09_RS02525	GI:983397501	WP_060566038.1	hypothetical protein		GI:960431351	KSW13252.1	hypothetical protein		XH001_00516	Restriction enzyme BgcI subunit alpha	bcgIA	3.1.21.-	fig|1660.4.peg.515				SEED:fig|1660.5.peg.488	hypothetical protein		N-6 DNA Methylase	bcgIA	2.1.1.72	K03427
APY09_02540	-1.40393	8.90999e-05	decreased	-2.38942	9.16173e-08	initial	0.121979	0.996721	no	-2.26929	1.75486e-07	initial	0.33116	0.557653	no	-2.06192	8.93663e-07	initial	APY09_02540	reverse	hypothetical protein		S: Function Unknown		APY09_RS02530	GI:983397502	WP_060566039.1	hypothetical protein		GI:960431352	KSW13253.1	hypothetical protein		XH001_00517	hypothetical protein			fig|1660.4.peg.516				SEED:fig|1660.5.peg.489	hypothetical protein
APY09_02545	1.19787	2.627e-05	increased	0.948138	0.000287828	increased	0.144331	0.996721	no	1.08917	6.01272e-05	recovery	0.262481	0.508393	no	1.19722	2.50873e-05	recovery	APY09_02545	forward	hypothetical protein		S: Function Unknown		APY09_RS02535	GI:983397503	WP_060566040.1	hypothetical protein		GI:960431353	KSW13254.1	hypothetical protein		XH001_00518	hypothetical protein			fig|1660.4.peg.517				SEED:fig|1660.5.peg.490	hypothetical protein
APY09_02550	0.839028	0.650403	no	1.85167	0.316511	no	0.223716	0.996721	no	2.07216	0.261464	no	2.25682	0.39475	no	4.01009	0.0189029	recovery	APY09_02550	forward	hypothetical protein		S: Function Unknown		APY09_RS02540	GI:983397504	WP_060566041.1	hypothetical protein		GI:960431354	KSW13255.1	hypothetical protein		XH001_00519	hypothetical protein			fig|1660.4.peg.518				SEED:fig|1660.5.peg.491	FIG00355759: hypothetical protein
APY09_02555	0.0963858	0.859765	no	0.73702	0.155823	no	0.0945632	0.996721	no	0.835218	0.106942	no	0.218192	0.861	no	0.952712	0.0705103	no	APY09_02555	reverse	anchored repeat-type ABC transporter permease subunit	K09819	P: Inorganic ion transport and metabolism	other metal	APY09_RS02545	GI:983397505	WP_060566042.1	anchored repeat-type ABC transporter permease subunit		GI:960431355	KSW13256.1	ABC transporter ATP-binding protein		XH001_00520	Manganese transport system membrane protein MntB	mntB		fig|1660.4.peg.519				SEED:fig|1660.5.peg.492	Manganese ABC transporter, inner membrane permease protein SitD		ABC transporter permease	mtsC		K09819
APY09_02560	0.139921	0.82	no	0.470736	0.4237	no	-0.0906171	0.996721	no	0.377129	0.536315	no	0.097792	0.954057	no	0.56152	0.352639	no	APY09_02560	reverse	ABC transporter ATP-binding protein (possibly zinc or cobalt)		P: Inorganic ion transport and metabolism	other metal	APY09_RS02550	GI:983397506	WP_060566043.1	anchored repeat-type ABC transporter ATP-bindingsubunit		GI:960431356	KSW13257.1	ABC transporter ATP-binding protein		XH001_00521	Zinc import ATP-binding protein ZnuC	znuC_1	3.6.3.-	fig|1660.4.peg.520				SEED:fig|1660.5.peg.493	Zinc ABC transporter, ATP-binding protein ZnuC		Anchored repeat-type ABC transporter, ATP-binding subunit			K09820
APY09_02565	0.108009	0.853087	no	0.547506	0.326547	no	0.0493989	0.996721	no	0.600411	0.287505	no	0.0161216	0.992092	no	0.56142	0.336158	no	APY09_02565	reverse	hypothetical		P: Inorganic ion transport and metabolism		APY09_RS02555	GI:983397508	WP_060566044.1	hypothetical protein		GI:960431357	KSW13258.1	hypothetical protein		XH001_00522	hypothetical protein			fig|1660.4.peg.521				SEED:fig|1660.5.peg.494	FIG00814575: hypothetical protein		Belongs to the bacterial solute-binding protein 9 family
APY09_02570	-0.259892	0.630352	no	0.435395	0.423318	no	0.0672413	0.996721	no	0.505048	0.355943	no	0.0467524	0.986196	no	0.478479	0.397857	no	APY09_02570	reverse	ABC transporter substrate binding protein (possibly zinc or cobalt)		P: Inorganic ion transport and metabolism	other metal	APY09_RS02560	GI:983397509	WP_060566045.1	anchored repeat ABC transporter, substrate-binding protein		GI:960431358	KSW13259.1	ABC transporter substrate-binding protein		XH001_00523	Periplasmic zinc-binding protein TroA precursor	troA		fig|1660.4.peg.522				SEED:fig|1660.5.peg.495	Zinc ABC transporter, periplasmic-binding protein ZnuA		Belongs to the bacterial solute-binding protein 9 family	troA		K09815	ko02010,
APY09_02575	-0.609454	0.311062	no	0.661083	0.288026	no	-0.0903745	0.996721	no	0.568079	0.374434	no	0.0403433	0.992092	no	0.691102	0.280446	no	APY09_02575	reverse	ABC transporter permease (possibly zinc or cobalt)		P: Inorganic ion transport and metabolism	other metal	APY09_RS02565	GI:983397510	WP_060566046.1	cobalt ABC transporter permease		GI:960431359	KSW13260.1	cobalt ABC transporter permease		XH001_00524	hypothetical protein			fig|1660.4.peg.523				SEED:fig|1660.5.peg.496	hypothetical protein		ABC transporter-associated repeat protein			K15727
APY09_02580	1.4241	7.10367e-05	increased	1.09508	0.000916184	increased	0.4527	0.996721	no	1.54681	2.11953e-05	recovery	0.908231	0.0565844	no	2.00171	7.57232e-07	recovery	APY09_02580	forward	hypothetical protein		S: Function Unknown		APY09_RS02570	GI:983397511	WP_060566047.1	hypothetical protein		GI:960431360	KSW13261.1	hypothetical protein		XH001_00525	hypothetical protein			fig|1660.4.peg.525				SEED:fig|1660.5.peg.497	hypothetical protein
APY09_02585	0.839966	0.0111597	increased	1.07806	0.00205868	increased	0.161437	0.996721	no	1.23739	0.000573108	recovery	0.395657	0.438587	no	1.46393	0.000113453	recovery	APY09_02585	forward	AAA family ATPase	K07133	S: Function Unknown		APY09_RS02575	GI:983397512	WP_060566048.1	AAA family ATPase		GI:960431361	KSW13262.1	AAA family ATPase		XH001_00526	hypothetical protein			fig|1660.4.peg.526				SEED:fig|1660.5.peg.498	Putative ATP/GTP binding protein		Psort location Cytoplasmic, score			K07133
APY09_02590	0.330582	0.0152562	no	0.196614	0.138279	no	-0.0931146	0.996721	no	0.102546	0.446504	no	-0.188806	0.412109	no	0.00672756	0.961345	no	APY09_02590	forward	not part of pathway		E: Amino Acid metabolism and transport K: Transcription		APY09_RS02580	GI:983397513	WP_060566049.1	GntR family transcriptional regulator		GI:960431362	KSW13263.1	GntR family transcriptional regulator		XH001_00527	2-aminoadipate transaminase	lysN	2.6.1.39	fig|1660.4.peg.527	Aspartate aminotransferase (AspB-14) (EC 2.6.1.1)	2.6.1.1		SEED:fig|1660.5.peg.499	Aromatic-amino-acid aminotransferase (EC 2.6.1.57)	2.6.1.57	Aminotransferase, class I II	avtA		K05825	ko00300,ko01100,ko01130,ko01210,
APY09_02595	0.312908	0.00271084	no	-0.0617818	0.546377	no	-0.0214417	0.996721	no	-0.0846187	0.401871	no	-0.0341023	0.896192	no	-0.0988586	0.329786	no	APY09_02595	forward	D-alanine--D-alanine ligase	K01921	F: Nucleotide metabolism and transport		APY09_RS02585	GI:983397514	WP_060566050.1	D-alanine--D-alanine ligase		GI:960431363	KSW13264.1	D-alanine--D-alanine ligase		XH001_00528	D-alanine--D-alanine ligase B	ddlB	6.3.2.4	fig|1660.4.peg.528	D-alanine--D-alanine ligase (EC 6.3.2.4)	6.3.2.4	Stress Response, Defense, Virulence	SEED:fig|1660.5.peg.500	D-alanine--D-alanine ligase B (EC 6.3.2.4)	6.3.2.4	Belongs to the D-alanine--D-alanine ligase family	ddl	6.3.2.4	K01921	ko00473,ko00550,ko01100,ko01502,
APY09_02600	0.798568	2.73606e-05	increased	0.133834	0.413139	no	-0.0104218	0.996721	no	0.122122	0.458206	no	-0.100404	0.773597	no	0.0330501	0.852977	no	APY09_02600	reverse	some kind of hydrolase		S: Function Unknown		APY09_RS02590	GI:983397515	WP_060566051.1	haloacid dehalogenase		GI:960431364	KSW13265.1	haloacid dehalogenase		XH001_00529	?-D-glucose-1-phosphatase			fig|1660.4.peg.529				SEED:fig|1660.5.peg.501	HAD-superfamily hydrolase subfamily IA, variant 3		Haloacid dehalogenase-like hydrolase		3.1.3.10,3.1.3.102,3.1.3.104	K07025,K20862,K20866	ko00010,ko00740,ko01100,ko01110,ko01120,
APY09_02605	0.284224	0.0483865	no	-0.459157	0.00268558	no	0.0971326	0.996721	no	-0.362691	0.0136542	no	0.231714	0.345324	no	-0.22978	0.112023	no	APY09_02605	reverse	chromosome partitioning protein ParB	K03497	D: Cell cycle control and mitosis		APY09_RS02595	GI:983397516	WP_060566052.1	chromosome partitioning protein ParB		GI:960431365	KSW13266.1	chromosome partitioning protein ParB		XH001_00530	putative chromosome-partitioning protein ParB	parB		fig|1660.4.peg.530	Chromosome (plasmid) partitioning protein ParB		Cellular Processes	SEED:fig|1660.5.peg.502	Chromosome (plasmid) partitioning protein ParB		Belongs to the ParB family	parB		K03497
APY09_02610	0.570561	0.000359069	increased	-0.177858	0.221532	no	0.117096	0.996721	no	-0.0613474	0.688907	no	0.100984	0.732636	no	-0.0783124	0.6121	no	APY09_02610	reverse	chromosome partitioning protein	K03496	D: Cell cycle control and mitosis		APY09_RS02600	GI:983397899	WP_060566412.1	chromosome partitioning protein		GI:960431790	KSW13691.1	chromosome partitioning protein		XH001_00531	Chromosome partitioning protein ParA	parA		fig|1660.4.peg.531	Chromosome (plasmid) partitioning protein ParA		Cellular Processes	SEED:fig|1660.5.peg.503	Chromosome (plasmid) partitioning protein ParA		CobQ CobB MinD ParA nucleotide binding domain protein	soj		K03496
APY09_02615	1.5338	1.11293e-09	increased	0.757605	2.42768e-05	increased	-0.069597	0.996721	no	0.686795	6.59492e-05	recovery	-0.171564	0.561906	no	0.585864	0.000379913	recovery	APY09_02615	reverse	16S rRNA methyltransferase G	K03501	J: Translation		APY09_RS02605	GI:736443233	WP_034465145.1	16S rRNA methyltransferase G		GI:960431366	KSW13267.1	16S rRNA (guanine(527)-N(7))-methyltransferase RsmG		XH001_00532	Ribosomal RNA small subunit methyltransferase G	rsmG	2.1.1.-	fig|1660.4.peg.532	16S rRNA (guanine(527)-N(7))-methyltransferase (EC 2.1.1.170)		Cellular Processes	SEED:fig|1660.5.peg.504	rRNA small subunit 7-methylguanosine (m7G) methyltransferase GidB		Specifically methylates the N7 position of guanine in position 518 of 16S rRNA	rsmG	2.1.1.170	K03501
APY09_02620	1.56972	1.01118e-09	increased	0.907371	2.51342e-06	increased	-0.0827373	0.996721	no	0.82351	7.5731e-06	recovery	-0.27163	0.295698	no	0.634655	0.000174244	recovery	APY09_02620	reverse	single-stranded DNA-binding protein	K06346,K09749	S: Function Unknown		APY09_RS02610	GI:489887914	WP_003791364.1	single-stranded DNA-binding protein		GI:960431367	KSW13268.1	single-stranded DNA-binding protein		XH001_00533	R3H domain protein			fig|1660.4.peg.533				SEED:fig|1660.5.peg.505	RNA-binding protein Jag		R3H domain protein	jag		K06346,K09749
APY09_02625	1.66009	1.29596e-06	increased	1.68172	7.31594e-07	increased	-0.105212	0.996721	no	1.57692	1.31986e-06	recovery	-0.282659	0.594742	no	1.39572	6.687e-06	recovery	APY09_02625	reverse	hypothetical protein	K03217	U: Intracellular trafficing and secretion	unknown	APY09_RS02615	GI:983397517	WP_060566053.1	hypothetical protein		GI:960431368	KSW13269.1	hypothetical protein		XH001_00534	Membrane protein insertase MisCA precursor	misCA		fig|1660.4.peg.534				SEED:fig|1660.5.peg.506	Inner membrane protein translocase component YidC, long form		Membrane protein insertase, YidC Oxa1 family	yidC		K03217	ko02024,ko03060,ko03070,
APY09_02630	1.11104	3.39968e-07	increased	0.814967	1.72818e-05	increased	-0.0310902	0.996721	no	0.782894	2.53351e-05	recovery	-0.0141501	0.989163	no	0.800688	1.94454e-05	recovery	APY09_02630	reverse	membrane protein insertion efficiency factor YidD	K08998	S: Function Unknown		APY09_RS02620	GI:983397518	WP_060566054.1	membrane protein insertion efficiency factor YidD		GI:960431369	KSW13270.1	membrane protein insertion efficiency factor YidD		XH001_00535	Putative membrane protein insertion efficiency factor			fig|1660.4.peg.535				SEED:fig|1660.5.peg.507	Protein YidD		Could be involved in insertion of integral membrane proteins into the membrane	yidD		K08998
APY09_02635	0.904025	1.11169e-06	increased	0.619573	0.000106833	increased	-0.0896121	0.996721	no	0.529141	0.00048897	recovery	-0.116954	0.680083	no	0.503667	0.000823299	recovery	APY09_02635	reverse	ribonuclease P protein component	K03536,K08998	J: Translation		APY09_RS02625	GI:983397519	WP_060566055.1	ribonuclease P protein component		GI:960431370	KSW13271.1	ribonuclease P protein component		XH001_00536	Ribonuclease P protein component	rnpA	3.1.26.5	fig|1660.4.peg.536				SEED:fig|1660.5.peg.508	Ribonuclease P protein component (EC 3.1.26.5)	3.1.26.5	RNaseP catalyzes the removal of the 5'-leader sequence from pre-tRNA to produce the mature 5'-terminus. It can also cleave other RNA substrates such as 4.5S RNA. The protein component plays an auxiliary but essential role in vivo by binding to the 5'-leader sequence and broadening the substrate specificity of the ribozyme	rnpA	3.1.26.5	K03536,K08998
APY09_02640	1.18027	5.77223e-07	increased	0.445311	0.0154844	no	-0.013098	0.996721	no	0.432257	0.0164261	no	0.0518018	0.917207	no	0.501928	0.00612672	recovery	APY09_02640	reverse	50S ribosomal protein L34, IF3	K02914	J: Translation		APY09_RS02630	GI:496504538	WP_009212821.1	50S ribosomal protein L34		GI:960431371	KSW13272.1	50S ribosomal protein L34		XH001_00537	50S ribosomal protein L34	rpmH		fig|1660.4.peg.537	LSU ribosomal protein L34p		Protein Processing	SEED:fig|1660.5.peg.509	LSU ribosomal protein L34p		Belongs to the bacterial ribosomal protein bL34 family	rpmH		K02914	ko03010,
APY09_02645	0.0340252	0.804906	no	0.0598151	0.644746	no	-0.147808	0.996721	no	-0.0916132	0.486343	no	-0.30014	0.129581	no	-0.241863	0.0651576	no	APY09_02645	forward	chromosomal replication initiation protein DnaA	K02313	L: Replication and repair		APY09_RS02635	GI:983397520	WP_060566056.1	chromosomal replication initiation protein DnaA		GI:960431372	KSW13273.1	chromosomal replication initiator DnaA		XH001_00538	Chromosomal replication initiator protein DnaA	dnaA		fig|1660.4.peg.538				SEED:fig|1660.5.peg.510	Chromosomal replication initiator protein DnaA		it binds specifically double-stranded DNA at a 9 bp consensus (dnaA box) 5'-TTATC CA A CA A-3'. DnaA binds to ATP and to acidic phospholipids	dnaA		K02313	ko02020,ko04112,
APY09_02650	1.51698	6.18571e-08	increased	1.06449	6.59882e-06	increased	-0.164332	0.996721	no	0.899084	4.30555e-05	recovery	-0.424305	0.168755	no	0.638369	0.00136622	recovery	APY09_02650	forward	DNA polymerase III beta subunit (EC 2.7.7.7)	K02338	L: Replication and repair		APY09_RS02640	GI:983397521	WP_060566057.1	DNA polymerase III subunit beta		GI:960431373	KSW13274.1	DNA polymerase III subunit beta	2.7.7.7	XH001_00539	DNA polymerase III subunit beta	dnaN	2.7.7.7	fig|1660.4.peg.539	DNA polymerase III beta subunit (EC 2.7.7.7)	2.7.7.7		SEED:fig|1660.5.peg.511	DNA polymerase III beta subunit (EC 2.7.7.7)	2.7.7.7	Confers DNA tethering and processivity to DNA polymerases and other proteins. Acts as a clamp, forming a ring around DNA (a reaction catalyzed by the clamp-loading complex) which diffuses in an ATP-independent manner freely and bidirectionally along dsDNA. Initially characterized for its ability to contact the catalytic subunit of DNA polymerase III (Pol III), a complex, multichain enzyme respons…	dnaN	2.7.7.7	K02338	ko00230,ko00240,ko01100,ko03030,ko03430,ko03440,
APY09_02655	1.10891	2.64826e-08	increased	0.788971	2.1997e-06	increased	-0.186793	0.996721	no	0.600152	6.16143e-05	recovery	-0.418557	0.0404068	no	0.366764	0.00609966	no	APY09_02655	forward	DNA recombination and repair protein RecF	K03629	L: Replication and repair		APY09_RS02645	GI:983397522	WP_060566058.1	DNA replication/repair protein RecF		GI:960431374	KSW13275.1	recombinase RecF		XH001_00540	DNA replication and repair protein RecF	recF		fig|1660.4.peg.540	DNA recombination and repair protein RecF		DNA Processing	SEED:fig|1660.5.peg.512	DNA recombination and repair protein RecF		it is required for DNA replication and normal SOS inducibility. RecF binds preferentially to single-stranded, linear DNA. It also seems to bind ATP	recF		K03629,K07459	ko03440,
APY09_02660	1.02705	4.52707e-07	increased	0.567267	0.00053305	increased	-0.140928	0.996721	no	0.425053	0.00583575	no	-0.288348	0.221477	no	0.27709	0.0653501	no	APY09_02660	forward	hypothetical protein		S: Function Unknown		APY09_RS02650	GI:983397524	WP_060566059.1	hypothetical protein		GI:960431375	KSW13276.1	hypothetical protein		XH001_00541	hypothetical protein			fig|1660.4.peg.541				SEED:fig|1660.5.peg.513	COG5512: Zn-ribbon-containing, possibly RNA-binding protein and truncated derivatives		Psort location Cytoplasmic, score
APY09_02665	1.08659	1.46946e-08	increased	0.542698	0.000124363	increased	-0.144828	0.996721	no	0.39635	0.00231209	no	-0.284365	0.144205	no	0.256652	0.0370015	no	APY09_02665	forward	hypothetical protein		S: Function Unknown		APY09_RS02655	GI:983397525	WP_060566060.1	hypothetical protein		GI:960431376	KSW13277.1	hypothetical protein		XH001_00542	hypothetical protein			fig|1660.4.peg.542				SEED:fig|1660.5.peg.514	hypothetical protein		Domain of unknown function (DUF5067)
APY09_02670	1.72076	1.01535e-07	increased	1.77498	2.84863e-08	increased	-0.0239921	0.996721	no	1.74911	2.41158e-08	recovery	-0.355359	0.378283	no	1.41448	4.9914e-07	recovery	APY09_02670	forward	DNA gyrase subunit B	K02470	L: Replication and repair		APY09_RS02660	GI:983397526	WP_060566061.1	DNA topoisomerase IV subunit B		GI:960431377	KSW13278.1	DNA topoisomerase IV subunit B		XH001_00543	DNA gyrase subunit B	gyrB_1	5.99.1.3	fig|1660.4.peg.543	DNA gyrase subunit B (EC 5.99.1.3)		DNA Processing/ Stress Response, Defense, Virulence	SEED:fig|1660.5.peg.515	DNA gyrase subunit B (EC 5.99.1.3)	5.99.1.3	A type II topoisomerase that negatively supercoils closed circular double-stranded (ds) DNA in an ATP-dependent manner to modulate DNA topology and maintain chromosomes in an underwound state. Negative supercoiling favors strand separation, and DNA replication, transcription, recombination and repair, all of which involve strand separation. Also able to catalyze the interconversion of other topol…	gyrB	5.99.1.3	K02470
APY09_02675	1.2746	1.08986e-05	increased	0.786839	0.00194426	increased	0.0377645	0.996721	no	0.823199	0.00118273	recovery	-0.182679	0.709616	no	0.597052	0.0119397	recovery	APY09_02675	forward	DNA gyrase subunit A	K02469	L: Replication and repair		APY09_RS02665	GI:983397527	WP_060566062.1	DNA gyrase subunit A		GI:960431378	KSW13279.1	DNA gyrase subunit A		XH001_00544	DNA gyrase subunit A	gyrA_1	5.99.1.3	fig|1660.4.peg.544	DNA gyrase subunit A (EC 5.99.1.3)		DNA Processing/ Stress Response, Defense, Virulence	SEED:fig|1660.5.peg.516	DNA gyrase subunit A (EC 5.99.1.3)	5.99.1.3	A type II topoisomerase that negatively supercoils closed circular double-stranded (ds) DNA in an ATP-dependent manner to modulate DNA topology and maintain chromosomes in an underwound state. Negative supercoiling favors strand separation, and DNA replication, transcription, recombination and repair, all of which involve strand separation. Also able to catalyze the interconversion of other topol…	gyrA	5.99.1.3	K02469
APY09_02680	0.833721	0.000233343	increased	0.599499	0.00434826	increased	-0.0640885	0.996721	no	0.533425	0.00905004	recovery	-0.18277	0.656977	no	0.415636	0.0360315	no	APY09_02680	forward	hypothetical		S: Function Unknown		APY09_RS02670	GI:489887951	WP_003791401.1	hypothetical protein		GI:960431379	KSW13280.1	hypothetical protein		XH001_00545	hypothetical protein			fig|1660.4.peg.545				SEED:fig|1660.5.peg.517	FIG187021: hypothetical protein		Transmembrane domain of unknown function (DUF3566)
APY09_02700	-0.323432	0.197152	no	-0.405402	0.0998051	no	-0.0116394	0.996721	no	-0.417781	0.0854043	no	-0.105316	0.870567	no	-0.512279	0.036469	initial	APY09_02700	reverse	deoxyribodipyrimidine photo-lyase	K01669	H: Coenzyme metabolism		APY09_RS02690	GI:983397528	WP_060566063.1	deoxyribodipyrimidine photo-lyase		GI:960431380	KSW13281.1	FAD-binding protein		XH001_00552	Deoxyribodipyrimidine photo-lyase	phrB	4.1.99.3	fig|1660.4.peg.550	Deoxyribodipyrimidine photolyase (EC 4.1.99.3)		DNA Processing	SEED:fig|1660.5.peg.518	Deoxyribodipyrimidine photolyase (EC 4.1.99.3)	4.1.99.3	DNA photolyase	phr	4.1.99.3	K01669
APY09_02705	1.78753	5.55979e-07	increased	1.86979	1.70724e-07	increased	0.204289	0.996721	no	2.0729	2.82298e-08	recovery	0.0837428	0.916892	no	1.94891	6.96101e-08	recovery	APY09_02705	forward	TonB-dependent receptor	K14194	M: Cell wall/membrane/envelop biogenesis		APY09_RS02695	GI:983397529	WP_060566064.1	TonB-dependent receptor		GI:960431381	KSW13282.1	TonB-dependent receptor		XH001_00553	Serine-aspartate repeat-containing protein D precursor	sdrD_3		fig|1660.4.peg.552				SEED:fig|1660.5.peg.519	Flagellar basal-body rod modification protein FlgD		SdrD B-like domain			K14194	ko05150,
APY09_02710	-0.850909	0.00142716	decreased	-0.562026	0.0227832	initial	-0.231288	0.996721	no	-0.795215	0.00174438	initial	-0.190312	0.68375	no	-0.753209	0.00284719	initial	APY09_02710	reverse	hypothetical		I: Lipid metabolism		APY09_RS02700	GI:983397531	WP_060566065.1	phosphatase PAP2 family protein		GI:960431382	KSW13283.1	hypothetical protein		XH001_00555	phosphatidylglycerophosphatase B			fig|1660.4.peg.554				SEED:fig|1660.5.peg.520	Acid phosphatase		Acid phosphatase homologues		3.6.1.27	K19302	ko00550,
APY09_02715	-1.10275	0.000274545	decreased	-0.627621	0.0193547	initial	-0.28427	0.996721	no	-0.914534	0.00109068	initial	-0.285674	0.564112	no	-0.916987	0.00117587	initial	APY09_02715	reverse	hypothetical protein	K07039,K09858	S: Function Unknown		APY09_RS02705	GI:983397532	WP_060566066.1	hypothetical protein		GI:960431383	KSW13284.1	zinc chelation protein SecC		XH001_00556	hypothetical protein			fig|1660.4.peg.555				SEED:fig|1660.5.peg.521	SEC-C motif domain protein		Belongs to the UPF0225 family	ychJ		K07039,K09858
APY09_02720	-1.07935	0.00570065	decreased	-0.252862	0.489793	no	-0.223657	0.996721	no	-0.479675	0.168121	no	-0.287653	0.677082	no	-0.540412	0.119088	no	APY09_02720	reverse	thioredoxin reductase	K00384	C: Energy production and conversion		APY09_RS02710	GI:983397533	WP_060566067.1	thioredoxin-disulfide reductase		GI:960431384	KSW13285.1	thioredoxin reductase		XH001_00557	Thioredoxin reductase	trxB	1.8.1.9	fig|1660.4.peg.556	Thioredoxin reductase (EC 1.8.1.9)	1.8.1.9	Cellular Processes	SEED:fig|1660.5.peg.522	Thioredoxin reductase (EC 1.8.1.9)	1.8.1.9	Belongs to the class-II pyridine nucleotide-disulfide oxidoreductase family	trxB	1.8.1.9,4.3.1.9	K00384,K22345	ko00030,ko00450,
APY09_02725	0.46751	0.00678517	no	0.294386	0.0774041	no	-0.301879	0.864597	no	-0.00914337	0.960259	no	-0.444242	0.0737039	no	-0.153394	0.347908	no	APY09_02725	reverse	hypothetical protein	K03980,K12065	N: Cell motility U: Intracellular trafficing and secretion		APY09_RS02715	GI:983397534	WP_060566068.1	hypothetical protein		GI:960431385	KSW13286.1	hypothetical protein		XH001_00558	putative peptidoglycan biosynthesis protein MviN	mviN		fig|1660.4.peg.557	Proposed peptidoglycan lipid II flippase MurJ / Pseudokinase domain in MviN		Cellular Processes	SEED:fig|1660.5.peg.523	Transmembrane protein		Integral membrane protein MviN	murJ		K03980,K12065
APY09_02730	1.08177	3.06705e-06	increased	0.72372	0.000331781	increased	-0.330366	0.892218	no	0.393637	0.0291266	no	-0.506853	0.0722287	no	0.214137	0.228738	no	APY09_02730	reverse	hypothetical protein		M: Cell wall/membrane/envelop biogenesis		APY09_RS02720	GI:983397535	WP_060566069.1	hypothetical protein		GI:960431386	KSW13287.1	hypothetical protein		XH001_00559	hypothetical protein			fig|1660.4.peg.558	FIG01967133: Putative secreted protein		Cellular Processes	SEED:fig|1660.5.peg.524	hypothetical protein		Conserved repeat domain
APY09_02735	1.03883	4.55014e-09	increased	0.669588	1.83448e-06	increased	-0.393461	0.132999	no	0.276345	0.0124972	no	-0.517396	0.00517838	hour6	0.15148	0.16086	no	APY09_02735	reverse	NUDIX domain-containing protein		F: Nucleotide metabolism and transport		APY09_RS02725	GI:489887975	WP_003791425.1	NUDIX domain-containing protein		GI:960431387	KSW13288.1	DNA mismatch repair protein MutT		XH001_00560	Putative mutator protein MutT4	mutT4	3.6.1.-	fig|1660.4.peg.559	Diadenosine hexaphosphate (Ap6A) hydrolase; Bis(5'-nucleosyl)-tetraphosphatase (Ap4A) (Asymmetrical) (EC 3.6.1.17)	3.6.1.17	Cellular Processes	SEED:fig|1660.5.peg.525	NTP pyrophosphohydrolases including oxidative damage repair enzymes		Belongs to the Nudix hydrolase family
APY09_02740	0.816033	8.43766e-06	increased	0.26103	0.0827628	no	-0.241374	0.988284	no	0.0189957	0.907236	no	-0.270741	0.271231	no	-0.0112262	0.945228	no	APY09_02740	forward	CCA tRNA nucleotidyltransferase	K00970,K00974	J: Translation		APY09_RS02730	GI:983397900	WP_060566413.1	CCA tRNA nucleotidyltransferase		GI:960431791	KSW13692.1	CCA tRNA nucleotidyltransferase		XH001_00561	CCA-adding enzyme	cca	2.7.7.72	fig|1660.4.peg.560	CCA tRNA nucleotidyltransferase (EC 2.7.7.72)		Cellular Processes/ RNA Processing	SEED:fig|1660.5.peg.526	tRNA nucleotidyltransferase (EC 2.7.7.21) (EC 2.7.7.25)	2.7.7.21	tRNA adenylyltransferase	cca	2.7.7.19,2.7.7.72	K00970,K00974	ko03013,ko03018,
APY09_02745	1.1318	4.61199e-07	increased	0.31506	0.0653203	no	-0.123262	0.996721	no	0.189741	0.260063	no	-0.216396	0.47703	no	0.098331	0.570399	no	APY09_02745	forward	phosphogluconate dehydrogenase (NADP( )-dependent, decarboxylating)	K00033	H: Coenzyme metabolism		APY09_RS02735	GI:983397537	WP_060566070.1	phosphogluconate dehydrogenase (NADP( )-dependent, decarboxylating)		GI:960431388	KSW13289.1	6-phosphogluconate dehydrogenase		XH001_00562	6-phosphogluconate dehydrogenase, NADP( )-dependent, decarboxylating	gndA	1.1.1.44	fig|1660.4.peg.561	6-phosphogluconate dehydrogenase, decarboxylating (EC 1.1.1.44)	1.1.1.44	Energy	SEED:fig|1660.5.peg.527	6-phosphogluconate dehydrogenase, decarboxylating (EC 1.1.1.44)	1.1.1.44	Catalyzes the oxidative decarboxylation of 6- phosphogluconate to ribulose 5-phosphate and CO(2), with concomitant reduction of NADP to NADPH	gnd	1.1.1.343,1.1.1.44	K00033	ko00030,ko00480,ko01100,ko01110,ko01120,ko01130,ko01200,
APY09_02750	1.80162	1.01535e-07	increased	1.45332	1.44153e-06	increased	-0.373807	0.996721	no	1.07819	4.86702e-05	recovery	-0.282292	0.553567	no	1.17253	1.8088e-05	recovery	APY09_02750	forward	Penicillin-binding protein 1A possibly 1B	K05366	M: Cell wall/membrane/envelop biogenesis		APY09_RS02740	GI:983397538	WP_060566071.1	penicillin-binding protein		GI:960431389	KSW13290.1	penicillin-binding protein		XH001_00563	Penicillin-binding protein 1A	ponA1		fig|1660.4.peg.562	Multimodular transpeptidase-transglycosylase (EC 2.4.1.129) (EC 3.4.-.-)	3.4.-.-		SEED:fig|1660.5.peg.528	Multimodular transpeptidase-transglycosylase (EC 2.4.1.129) (EC 3.4.-.-)	2.4.1.129	Transglycosylase	mrcB	2.4.1.129,3.4.16.4	K05365,K05366	ko00550,ko01100,ko01501,
APY09_02755	2.04648	2.83235e-07	increased	2.26729	2.59827e-08	increased	-0.213359	0.996721	no	2.05487	7.65445e-08	recovery	-0.402964	0.446691	no	1.86096	2.88836e-07	recovery	APY09_02755	reverse	50S ribosomal protein L9	K02939	J: Translation		APY09_RS02745	GI:494863033	WP_007589133.1	50S ribosomal protein L9		GI:960431390	KSW13291.1	50S ribosomal protein L9		XH001_00564	50S ribosomal protein L9	rplI		fig|1660.4.peg.563	LSU ribosomal protein L9p		Protein Processing	SEED:fig|1660.5.peg.529	LSU ribosomal protein L9p		binds to the 23S rRNA	rplI		K02939	ko03010,
APY09_02760	2.06668	2.35658e-05	increased	1.87591	6.19054e-05	increased	-0.198021	0.996721	no	1.67849	0.000164953	recovery	-0.160291	0.890251	no	1.7121	0.000136398	recovery	APY09_02760	reverse	30S ribosomal protein S18	K02963,K03111,K15125	J: Translation		APY09_RS02750	GI:489887985	WP_003791435.1	30S ribosomal protein S18		GI:960431391	KSW13292.1	30S ribosomal protein S18		XH001_00565	30S ribosomal protein S18 1	rpsR1		fig|1660.4.peg.564	SSU ribosomal protein S18p @ SSU ribosomal protein S18p, zinc-independent		Protein Processing	SEED:fig|1660.5.peg.530	SSU ribosomal protein S18p @ SSU ribosomal protein S18p, zinc-independent		Binds as a heterodimer with protein S6 to the central domain of the 16S rRNA, where it helps stabilize the platform of the 30S subunit	rpsR		K02963,K03111,K15125	ko03010,ko03030,ko03430,ko03440,ko05133,
APY09_02765	1.69262	1.19096e-06	increased	1.59822	1.83448e-06	increased	-0.394431	0.996721	no	1.20176	5.00298e-05	recovery	-0.374937	0.442851	no	1.21769	4.38003e-05	recovery	APY09_02765	reverse	hypothetical protein	K03111	L: Replication and repair		APY09_RS02755	GI:489887987	WP_003791437.1	hypothetical protein		GI:960431392	KSW13293.1	single-stranded DNA-binding protein		XH001_00566	Single-stranded DNA-binding protein	ssb_1		fig|1660.4.peg.565	Single-stranded DNA-binding protein		DNA Processing	SEED:fig|1660.5.peg.531	Single-stranded DNA-binding protein		Single-stranded DNA-binding protein	ssb		K03111	ko03030,ko03430,ko03440,
APY09_02770	1.68323	6.89868e-06	increased	1.5588	1.42897e-05	increased	-0.18077	0.996721	no	1.37719	5.02224e-05	recovery	-0.0215025	0.992092	no	1.5352	1.41421e-05	recovery	APY09_02770	reverse	30S ribosomal protein S6	K02990	J: Translation		APY09_RS02760	GI:494863037	WP_007589137.1	30S ribosomal protein S6		GI:960431792	KSW13693.1	30S ribosomal protein S6		XH001_00567	30S ribosomal protein S6	rpsF		fig|1660.4.peg.566	SSU ribosomal protein S6p		Protein Processing	SEED:fig|1660.5.peg.532	SSU ribosomal protein S6p		Binds together with S18 to 16S ribosomal RNA	rpsF		K02990	ko03010,
APY09_02775	0.180895	0.470466	no	0.0862885	0.733421	no	-0.0720705	0.996721	no	0.0142315	0.958626	no	-0.1642	0.732636	no	-0.0789658	0.76855	no	APY09_02775	reverse	MATE family efflux transporter	K03327	V: Defense mechanisms	unknown	APY09_RS02765	GI:983397539	WP_060566072.1	MATE family efflux transporter		GI:960431393	KSW13294.1	MATE family efflux transporter		XH001_00568	DNA-damage-inducible protein F	dinF		fig|1660.4.peg.567				SEED:fig|1660.5.peg.533	DNA-damage-inducible protein F		MATE efflux family protein	dinF		K03327
APY09_02780	1.27884	6.54522e-07	increased	0.722835	0.00061391	increased	0.030534	0.996721	no	0.751489	0.00036712	recovery	-0.151947	0.694075	no	0.570988	0.00411767	recovery	APY09_02780	forward	replicative DNA helicase	K02314	L: Replication and repair		APY09_RS02770	GI:489887992	WP_003791442.1	replicative DNA helicase		GI:960431394	KSW13295.1	replicative DNA helicase		XH001_00569	Replicative DNA helicase	dnaB	3.6.4.12	fig|1660.4.peg.568	Replicative DNA helicase (DnaB) (EC 3.6.4.12)		Energy	SEED:fig|1660.5.peg.534	Replicative DNA helicase (EC 3.6.1.-)		Participates in initiation and elongation during chromosome replication	dnaB	3.6.4.12	K02314	ko03030,ko04112,
APY09_02785	0.110717	0.579289	no	0.00289156	0.988344	no	0.00921673	0.996721	no	0.0108947	0.959557	no	0.00831232	0.992092	no	0.00374264	0.984141	no	APY09_02785	reverse	protein RarD	K05786	S: Function Unknown	unknown	APY09_RS02775	GI:983397540	WP_060566073.1	protein RarD		GI:960431395	KSW13296.1	protein RarD		XH001_00570	EamA-like transporter family protein			fig|1660.4.peg.570				SEED:fig|1660.5.peg.535	RarD protein, DMT superfamily transporter		EamA-like transporter family	rarD		K05786
APY09_02790	-0.200418	0.241796	no	-0.258999	0.120573	no	-0.163947	0.996721	no	-0.425102	0.0118076	no	-0.360664	0.156677	no	-0.622449	0.000622462	initial	APY09_02790	reverse	Glutamyl-tRNA reductase	K02492	H: Coenzyme metabolism		APY09_RS02780	GI:983397542	WP_060566074.1	glutamyl-tRNA reductase		GI:960431396	KSW13297.1	glutamyl-tRNA reductase		XH001_00571	Glutamyl-tRNA reductase	hemA	1.2.1.70	fig|1660.4.peg.571	Glutamyl-tRNA reductase (EC 1.2.1.70)	1.2.1.70	Metabolism/ Energy	SEED:fig|1660.5.peg.536	Glutamyl-tRNA reductase (EC 1.2.1.70)	1.2.1.70	Catalyzes the NADPH-dependent reduction of glutamyl- tRNA(Glu) to glutamate 1-semialdehyde (GSA)	hemA	1.2.1.70	K02407,K02492	ko00860,ko01100,ko01110,ko01120,ko02040,
APY09_02795	-0.0215158	0.93627	no	-0.511994	0.0444594	initial	0.0210061	0.996721	no	-0.495078	0.0485896	no	-0.163511	0.752767	no	-0.679243	0.00834969	initial	APY09_02795	forward	Uroporphyrinogen decarboxylase	K01599	H: Coenzyme metabolism		APY09_RS02785	GI:983397544	WP_060566075.1	uroporphyrinogen decarboxylase		GI:960431397	KSW13298.1	uroporphyrinogen decarboxylase		XH001_00572	Uroporphyrinogen decarboxylase	hemE	4.1.1.37	fig|1660.4.peg.572	Uroporphyrinogen III decarboxylase (EC 4.1.1.37)	4.1.1.37	Metabolism	SEED:fig|1660.5.peg.537	Uroporphyrinogen III decarboxylase (EC 4.1.1.37)	4.1.1.37	Catalyzes the decarboxylation of four acetate groups of uroporphyrinogen-III to yield coproporphyrinogen-III	hemE	4.1.1.37	K01599	ko00860,ko01100,ko01110,
APY09_02800	-0.0446526	0.802321	no	-0.561782	0.00142887	initial	-0.0794629	0.996721	no	-0.64542	0.000328217	initial	-0.190535	0.522893	no	-0.755201	5.96232e-05	initial	APY09_02800	forward	Protoporphyrinogen IX oxidase, aerobic, HemY (EC 1.3.3.4)	K00231	H: Coenzyme metabolism		APY09_RS02790	GI:983397545	WP_060566076.1	hypothetical protein		GI:960431398	KSW13299.1	hypothetical protein		XH001_00573	Protoporphyrinogen oxidase	hemY	1.3.3.4	fig|1660.4.peg.573	Protoporphyrinogen IX oxidase, aerobic, HemY (EC 1.3.3.4)	1.3.3.4	Metabolism	SEED:fig|1660.5.peg.538	Protoporphyrinogen IX oxidase, aerobic, HemY (EC 1.3.3.4)	1.3.3.4	Catalyzes the 6-electron oxidation of protoporphyrinogen-IX to form protoporphyrin-IX	hemG	1.3.3.15,1.3.3.4	K00231	ko00860,ko01100,ko01110,
APY09_02805	-0.131931	0.54404	no	-0.325618	0.116108	no	-0.334887	0.960262	no	-0.664323	0.00226833	initial	-0.402997	0.214906	no	-0.731441	0.00115295	initial	APY09_02805	forward	hydroxymethylbilane synthase	K01749	H: Coenzyme metabolism		APY09_RS02795	GI:983397546	WP_060566077.1	hydroxymethylbilane synthase		GI:960431399	KSW13300.1	Porphobilinogen deaminase		XH001_00574	Porphobilinogen deaminase	hemC	2.5.1.61	fig|1660.4.peg.574	Porphobilinogen deaminase (EC 2.5.1.61)	2.5.1.61	Metabolism	SEED:fig|1660.5.peg.539	Porphobilinogen deaminase (EC 2.5.1.61)	2.5.1.61	Tetrapolymerization of the monopyrrole PBG into the hydroxymethylbilane pre-uroporphyrinogen in several discrete steps	hemC	2.5.1.61	K01749	ko00860,ko01100,ko01110,ko01120,
APY09_02810	-0.363521	0.0551025	no	-0.586998	0.00299477	initial	-0.116371	0.996721	no	-0.703215	0.000624658	initial	-0.237626	0.485868	no	-0.826766	0.000161933	initial	APY09_02810	forward	uroporphyrinogen-III synthase	K01719,K01749,K02496,K13542,K13543	H: Coenzyme metabolism		APY09_RS02800	GI:983397547	WP_060566078.1	uroporphyrinogen-III synthase		GI:960431400	KSW13301.1	uroporphyrinogen-III synthase		XH001_00575	uroporphyrinogen-III synthase			fig|1660.4.peg.575	Uroporphyrinogen-III synthase (EC 4.2.1.75)	4.2.1.75	Metabolism	SEED:fig|1660.5.peg.540	Uroporphyrinogen-III synthase (EC 4.2.1.75)	4.2.1.75	Uroporphyrinogen-III synthase	hemD	2.1.1.107,2.5.1.61,4.2.1.75	K01719,K01749,K02496,K13542,K13543	ko00860,ko01100,ko01110,ko01120,
APY09_02815	-0.589156	0.014008	decreased	-0.922132	0.000361824	initial	-0.085169	0.996721	no	-1.00543	0.000153347	initial	-0.195746	0.672538	no	-1.11454	7.09502e-05	initial	APY09_02815	forward	porphobilinogen synthase	K01698	H: Coenzyme metabolism		APY09_RS02805	GI:983397548	WP_060566079.1	porphobilinogen synthase		GI:960431401	KSW13302.1	delta-aminolevulinic acid dehydratase		XH001_00576	Delta-aminolevulinic acid dehydratase	hemB	4.2.1.24	fig|1660.4.peg.576	Porphobilinogen synthase (EC 4.2.1.24)	4.2.1.24	Metabolism	SEED:fig|1660.5.peg.541	Porphobilinogen synthase (EC 4.2.1.24)	4.2.1.24	Belongs to the ALAD family	hemB	4.2.1.24	K01698	ko00860,ko01100,ko01110,ko01120,
APY09_02820	-0.677593	0.000168245	decreased	-1.20519	8.03206e-08	initial	-0.148004	0.996721	no	-1.35624	8.86713e-09	initial	-0.178257	0.540848	no	-1.38699	7.87114e-09	initial	APY09_02820	forward	glutamate-1-semialdehyde aminotransferase	K01845	H: Coenzyme metabolism		APY09_RS02810	GI:983397549	WP_060566080.1	glutamate-1-semialdehyde aminotransferase		GI:960431402	KSW13303.1	glutamate-1-semialdehyde aminotransferase		XH001_00577	Glutamate-1-semialdehyde 2,1-aminomutase	hemL	5.4.3.8	fig|1660.4.peg.577	Glutamate-1-semialdehyde 2,1-aminomutase (EC 5.4.3.8)	5.4.3.8	Metabolism	SEED:fig|1660.5.peg.542	Glutamate-1-semialdehyde aminotransferase (EC 5.4.3.8)	5.4.3.8	Glutamate-1-semialdehyde aminotransferase	hemL	5.4.3.8	K01845	ko00860,ko01100,ko01110,ko01120,
APY09_02825	0.262853	0.160321	no	-0.209145	0.265003	no	-0.100823	0.996721	no	-0.310633	0.0915054	no	-0.205087	0.561906	no	-0.414475	0.0252069	no	APY09_02825	reverse	hypothetical protein		S: Function Unknown		APY09_RS02815	GI:983397550	WP_060566081.1	hypothetical protein		GI:960431403	KSW13304.1	hypothetical protein		XH001_00578	hypothetical protein			fig|1660.4.peg.578				SEED:fig|1660.5.peg.543	proline-rich proteoglycan 2
APY09_02830	0.848633	0.0167908	increased	0.633347	0.0677448	no	0.0609538	0.996721	no	0.695402	0.0452234	recovery	-0.105422	0.9076	no	0.531259	0.134847	no	APY09_02830	reverse	hypothetical protein		S: Function Unknown		APY09_RS02820	GI:983397551	WP_060566082.1	hypothetical protein		GI:960431404	KSW13305.1	DNA-binding protein		XH001_00579	hypothetical protein			fig|1660.4.peg.579				SEED:fig|1660.5.peg.544	hypothetical protein
APY09_02835	0.729478	0.000380609	increased	0.523861	0.00606701	increased	0.0457502	0.996721	no	0.564236	0.00351006	recovery	0.108829	0.776887	no	0.622869	0.00184449	recovery	APY09_02835	reverse	cysteine protease		O: Post-translational modification, protein turnover, chaperone functions		APY09_RS02825	GI:983397552	WP_060566083.1	cysteine protease		GI:960431405	KSW13306.1	cysteine protease		XH001_00580	hypothetical protein			fig|1660.4.peg.580				SEED:fig|1660.5.peg.545	hypothetical protein		Psort location Cytoplasmic, score
APY09_02840	0.997394	8.02261e-05	increased	0.430483	0.0432756	no	0.0909783	0.996721	no	0.516834	0.0164508	recovery	0.319975	0.348439	no	0.741177	0.0012671	recovery	APY09_02840	reverse	hypothetical protein		S: Function Unknown		APY09_RS02830	GI:983397554	WP_060566084.1	hypothetical protein		GI:960431406	KSW13307.1	protein HldE		XH001_00581	hypothetical protein			fig|1660.4.peg.581				SEED:fig|1660.5.peg.546	hypothetical protein
APY09_02845	0.518424	0.00454042	increased	0.17157	0.32601	no	0.0138785	0.996721	no	0.182134	0.299389	no	0.279448	0.338379	no	0.451069	0.0116705	no	APY09_02845	reverse	hypothetical protein		S: Function Unknown		APY09_RS02835	GI:736443433	WP_034465337.1	hypothetical protein		GI:960431407	KSW13308.1	hypothetical protein		XH001_00582	hypothetical protein			fig|1660.4.peg.582				SEED:fig|1660.5.peg.547	hypothetical protein
APY09_02850	-0.287306	0.407001	no	-0.750534	0.0282549	initial	-0.137166	0.996721	no	-0.888958	0.00973253	initial	-0.129975	0.884975	no	-0.883233	0.0104884	initial	APY09_02850	reverse	cold-shock protein	K03704	K: Transcription		APY09_RS02840	GI:736443435	WP_034465339.1	cold-shock protein		GI:960431408	KSW13309.1	cold-shock protein		XH001_00583	putative cold shock protein A	cspA		fig|1660.4.peg.583	Cold shock protein of CSP family		Stress Response, Defense, Virulence	SEED:fig|1660.5.peg.548	putative cold shock protein		'Cold-shock' DNA-binding domain			K03704
APY09_02855	1.30328	6.22447e-05	increased	1.31895	5.07526e-05	increased	0.108119	0.996721	no	1.42669	1.95318e-05	recovery	0.129593	0.83459	no	1.44301	2.20268e-05	recovery	APY09_02855	reverse	ABC transporter ATP-binding protein	K02013,K09817	H: Coenzyme metabolism P: Inorganic ion transport and metabolism	unknown	APY09_RS02845	GI:983397555	WP_060566085.1	ABC transporter ATP-binding protein		GI:960431409	KSW13310.1	ABC transporter ATP-binding protein		XH001_00584	putative ABC transporter ATP-binding protein			fig|1660.4.peg.584				SEED:fig|1660.5.peg.549	FIG00356405: hypothetical protein		ABC transporter	fecE	3.6.3.34	K02013,K09817	ko02010,
APY09_02860	1.63998	5.27483e-06	increased	1.41823	2.50189e-05	increased	0.197352	0.996721	no	1.6146	4.24899e-06	recovery	0.417339	0.347415	no	1.83129	8.61372e-07	recovery	APY09_02860	reverse	iron ABC transporter permease	K02015	P: Inorganic ion transport and metabolism	Fe	APY09_RS02850	GI:983397556	WP_060566086.1	iron ABC transporter permease		GI:960431410	KSW13311.1	iron ABC transporter permease		XH001_00585	putative ABC transporter permease protein			fig|1660.4.peg.585				SEED:fig|1660.5.peg.550	Vitamin B12 ABC transporter, permease component BtuC		Belongs to the binding-protein-dependent transport system permease family. FecCD subfamily	fecD		K02015	ko02010,
APY09_02865	0.64804	0.00799456	increased	0.762174	0.00232586	increased	0.189505	0.996721	no	0.950165	0.000276788	recovery	0.199757	0.661125	no	0.95967	0.000287085	recovery	APY09_02865	reverse	peptide ABC transporter substrate-binding protein	K02016	P: Inorganic ion transport and metabolism	Fe	APY09_RS02855	GI:983397557	WP_060566087.1	peptide ABC transporter substrate-binding protein		GI:960431411	KSW13312.1	peptide ABC transporter substrate-binding protein		XH001_00586	Fe(3 )-citrate-binding protein YfmC precursor	yfmC		fig|1660.4.peg.586				SEED:fig|1660.5.peg.551	FIG00356140: hypothetical protein		Periplasmic binding protein			K02016	ko02010,
APY09_02870	0.149169	0.632283	no	-1.14327	0.000617449	initial	-0.0217961	0.996721	no	-1.16659	0.000442123	initial	0.0389111	0.970489	no	-1.10289	0.000823299	initial	APY09_02870	forward	5'-nucleotidase	K01081	S: Function Unknown		APY09_RS02860	GI:983397559	WP_060566088.1	5'-nucleotidase		GI:960431412	KSW13313.1	5'-nucleotidase		XH001_00587	5'-nucleotidase			fig|1660.4.peg.587	5'-nucleotidase (EC 3.1.3.5)	3.1.3.5		SEED:fig|1660.5.peg.552	5'-nucleotidase (EC 3.1.3.5)	3.1.3.5	5'-nucleotidase		3.1.3.5	K01081	ko00230,ko00240,ko00760,ko01100,ko01110,
APY09_02875	0.780423	0.00612525	increased	0.727224	0.0101096	increased	0.400942	0.996721	no	1.12505	0.000200055	recovery	0.437875	0.299548	no	1.15702	0.000192943	recovery	APY09_02875	reverse	hypothetical protein		S: Function Unknown		APY09_RS02865			hypothetical protein						XH001_00588	Host cell surface-exposed lipoprotein			fig|1660.4.peg.588
APY09_02880	1.01698	1.52139e-05	increased	0.27179	0.168124	no	-0.127803	0.996721	no	0.143981	0.471454	no	-0.285827	0.393876	no	-0.016787	0.937115	no	APY09_02880	forward	cobalt ABC transporter		S: Function Unknown	other metal	APY09_RS02870	GI:983397560	WP_060566089.1	cobalt ABC transporter		GI:960431413	KSW13314.1	cobalt ABC transporter		XH001_00589	Energy-coupling factor transporter ATP-binding protein EcfA2	ecfA2	3.6.3.-	fig|1660.4.peg.589				SEED:fig|1660.5.peg.553	Candidate substrate-specific domain of ECF transporters in Mycobacteria / Duplicated ATPase component of energizing module of predicted ECF transporter in Mycobacteria		Predicted membrane protein (DUF2232)	cbiO1		K05776,K16785,K16786,K16787	ko02010,
APY09_02885	-0.165702	0.433946	no	-0.858433	0.000156854	initial	-0.0174543	0.996721	no	-0.879516	0.000127599	initial	-0.0752202	0.89102	no	-0.935615	9.93521e-05	initial	APY09_02885	forward	cobalt transporter		P: Inorganic ion transport and metabolism	other metal	APY09_RS02875	GI:983397561	WP_060566090.1	cobalt transporter		GI:960431414	KSW13315.1	cobalt transporter		XH001_00590	Energy-coupling factor transporter transmembraneprotein EcfT	ecfT		fig|1660.4.peg.590				SEED:fig|1660.5.peg.554	FIG00356671: hypothetical protein		Cobalt transport protein			K16783,K16785,K16786,K16787	ko02010,
APY09_02895	-0.179165	0.649698	no	0.616744	0.10647	no	-0.00892634	0.996721	no	0.604484	0.11405	no	-0.119533	0.905745	no	0.49277	0.212058	no	APY09_02895	forward	alkane 1-monooxygenase		C: Energy production and conversion		APY09_RS02885	GI:983397563	WP_060566091.1	alkane 1-monooxygenase		GI:960431415	KSW13316.1	alkane 1-monooxygenase		XH001_00592	methylenetetrahydromethanopterin reductase			fig|1660.4.peg.592				SEED:fig|1660.5.peg.555	Alkanal monooxygenase alpha chain (EC 1.14.14.3)	1.14.14.3	Luciferase-like monooxygenase
APY09_02900	-2.06233	0.00122005	decreased	1.1737	0.023506	increased	0.137003	0.996721	no	1.31379	0.0112964	recovery	0.814332	0.393876	no	1.99868	0.000458776	recovery	APY09_02900	forward	ArsR family transcriptional regulator		K: Transcription		APY09_RS02890	GI:494862038	WP_007588138.1	transcriptional regulator		GI:960431416	KSW13317.1	ArsR family transcriptional regulator		XH001_00593	HTH-type transcriptional regulator CmtR	cmtR		fig|1660.4.peg.593				SEED:fig|1660.5.peg.556	Transcriptional regulator, ArsR family		ArsR family transcriptional regulator	cmtR		K21885
APY09_02905	-1.96378	0.00154849	decreased	1.10491	0.0286876	increased	0.0325624	0.996721	no	1.14124	0.0221342	recovery	0.544582	0.605495	no	1.65896	0.00189502	recovery	APY09_02905	forward	ATPase P	K12954	P: Inorganic ion transport and metabolism	other metal	APY09_RS02895	GI:983397564	WP_060566092.1	ATPase P		GI:960431417	KSW13318.1	ATPase P		XH001_00594	Zinc-transporting ATPase	zosA	3.6.3.-	fig|1660.4.peg.594	Lead, cadmium, zinc and mercury transporting ATPase (EC 3.6.3.3) (EC 3.6.3.5); Copper-translocating P-type ATPase (EC 3.6.3.4)		Membrane Transport	SEED:fig|1660.5.peg.557	Lead, cadmium, zinc and mercury transporting ATPase (EC 3.6.3.3) (EC 3.6.3.5); Copper-translocating P-type ATPase (EC 3.6.3.4)	3.6.3.4	Psort location CytoplasmicMembrane, score	cadA		K12954
APY09_02910	-0.69117	0.105508	no	0.358075	0.382289	no	0.0934126	0.996721	no	0.451255	0.267702	no	0.139571	0.900529	no	0.497895	0.217467	no	APY09_02910	forward	transporter	K14445	P: Inorganic ion transport and metabolism	unknown	APY09_RS02900	GI:983397901	WP_060566414.1	transporter		GI:960431793	KSW13694.1	transporter		XH001_00596	Sodium-dependent dicarboxylate transporter SdcS	sdcS		fig|1660.4.peg.596				SEED:fig|1660.5.peg.558	Transporter, putative		transporter	VV3080		K14445
APY09_02915	-0.569087	0.216967	no	0.394896	0.367927	no	-0.00926004	0.996721	no	0.384267	0.381057	no	0.0872516	0.947985	no	0.481762	0.265232	no	APY09_02915	forward	histidine kinase		T: Signal Transduction		APY09_RS02905	GI:983397902	WP_060566415.1	histidine kinase		GI:960431418	KSW13319.1	histidine kinase		XH001_00597	C4-dicarboxylate transport sensor protein DctB	dctB	2.7.13.3	fig|1660.4.peg.597				SEED:fig|1660.5.peg.559	FIG00356500: hypothetical protein		ATPase histidine kinase DNA gyrase B HSP90 domain protein	VP1245
APY09_02920	-0.0726311	0.805845	no	0.318963	0.250201	no	0.10015	0.996721	no	0.419019	0.129715	no	0.0607924	0.9375	no	0.367098	0.200862	no	APY09_02920	forward	response regulator	K03413	T: Signal Transduction		APY09_RS02910	GI:983397566	WP_060566093.1	response regulator		GI:960431419	KSW13320.1	hypothetical protein		XH001_00598	Hydrogenase transcriptional regulatory protein hupR1	hupR1		fig|1660.4.peg.598				SEED:fig|1660.5.peg.560	Response regulator		Response regulator receiver domain protein	virA		K03413	ko02020,ko02030,
APY09_02925	-0.2003	0.403623	no	-0.193812	0.411626	no	0.0501126	0.996721	no	-0.144882	0.55218	no	0.0644413	0.918093	no	-0.137309	0.584123	no	APY09_02925	reverse	hypothetical protein		S: Function Unknown		APY09_RS02915	GI:983397567	WP_060566094.1	hypothetical protein		GI:960431420	KSW13321.1	hypothetical protein		XH001_00599	hypothetical protein			fig|1660.4.peg.599				SEED:fig|1660.5.peg.561	FIG00356147: hypothetical protein
APY09_02935	-0.0743598	0.772953	no	-0.134767	0.582459	no	-0.00871165	0.996721	no	-0.145159	0.560567	no	-0.0803225	0.899738	no	-0.218879	0.383007	no	APY09_02935	forward	alpha/beta hydrolase		I: Lipid metabolism		APY09_RS02925	GI:983397568	WP_060566095.1	alpha/beta hydrolase		GI:960431421	KSW13322.1	alpha/beta hydrolase		XH001_00601	short chain dehydrogenase			fig|1660.4.peg.602				SEED:fig|1660.5.peg.562	N-formylglutamate deformylase (EC 3.5.1.68)	3.5.1.68	Serine aminopeptidase, S33
APY09_02940	0.0476883	0.779836	no	-1.09426	3.88188e-07	initial	0.0932302	0.996721	no	-1.00156	1.26615e-06	initial	0.0349459	0.9375	no	-1.06	5.71805e-07	initial	APY09_02940	forward	hypothetical protein		S: Function Unknown		APY09_RS02930	GI:983397569	WP_060566096.1	hypothetical protein		GI:960431422	KSW13323.1	hypothetical protein		XH001_00602	hypothetical protein			fig|1660.4.peg.603				SEED:fig|1660.5.peg.563	hypothetical protein
APY09_02945	0.142263	0.365618	no	-0.937049	1.89112e-06	initial	-0.235234	0.996721	no	-1.17295	7.13743e-08	initial	-0.255203	0.319917	no	-1.19192	7.80368e-08	initial	APY09_02945	reverse	K02008 just means polar amino acid transport	K02028	E: Amino Acid metabolism and transport	amino acid	APY09_RS02935	GI:983397571	WP_060566097.1	peptide ABC transporter ATP-binding protein		GI:960431423	KSW13324.1	peptide ABC transporter ATP-binding protein		XH001_00603	Glutamine transport ATP-binding protein GlnQ	glnQ_1		fig|1660.4.peg.604				SEED:fig|1660.5.peg.564	ABC-type polar amino acid transport system, ATPase component		AAA domain, putative AbiEii toxin, Type IV TA system	glnQ	3.6.3.21	K02028
APY09_02950	0.293781	0.198971	no	-0.786297	0.000890252	initial	-0.104241	0.996721	no	-0.893136	0.000275466	initial	-0.19979	0.656977	no	-0.985775	0.000147433	initial	APY09_02950	reverse	ABC transporter permease	K02029	P: Inorganic ion transport and metabolism	unknown	APY09_RS02940	GI:489893594	WP_003797044.1	ABC transporter permease		GI:960431424	KSW13325.1	ABC transporter permease		XH001_00604	Arginine transport system permease protein ArtQ	artQ		fig|1660.4.peg.605				SEED:fig|1660.5.peg.565	COG0765: ABC-type amino acid transport system, permease component		Binding-protein-dependent transport system inner membrane component			K02029
APY09_02955	1.26354	0.000136862	increased	-0.096888	0.759944	no	-0.117799	0.996721	no	-0.214718	0.484069	no	-0.443544	0.393876	no	-0.543725	0.0644143	no	APY09_02955	reverse	amino acid ABC transporter substrate-binding protein	K02029,K02030	E: Amino Acid metabolism and transport T: Signal Transduction	amino acid	APY09_RS02945	GI:983397572	WP_060566098.1	amino acid ABC transporter substrate-binding protein		GI:960431425	KSW13326.1	ABC transporter substrate-binding protein		XH001_00605	Glutamine-binding periplasmic protein precursor	glnH_1		fig|1660.4.peg.606				SEED:fig|1660.5.peg.566	probable amino-acid binding protein for ABC transporter system		ABC transporter substrate-binding protein			K02029,K02030
APY09_02960	-1.3679	0.0640928	no	-2.19512	0.00444016	initial	-0.196996	0.996721	no	-2.38842	0.00295845	initial	-0.187656	0.934463	no	-2.38787	0.00381559	initial	APY09_02960	reverse	hypothetical protein		S: Function Unknown		APY09_RS02950	GI:489893590	WP_003797040.1	hypothetical protein		GI:960431426	KSW13327.1	diguanylate cyclase		XH001_00606	hypothetical protein			fig|1660.4.peg.607				SEED:fig|1660.5.peg.567	hypothetical protein
APY09_02965	-0.0992093	0.62102	no	-0.574263	0.00335693	initial	-0.0340981	0.996721	no	-0.608873	0.00222624	initial	-0.207253	0.572767	no	-0.787632	0.000293326	initial	APY09_02965	reverse	cupin	K09705	S: Function Unknown		APY09_RS02955	GI:983397573	WP_060566099.1	cupin		GI:960431427	KSW13328.1	cupin		XH001_00607	hypothetical protein			fig|1660.4.peg.608				SEED:fig|1660.5.peg.568	FIG00424992: hypothetical protein		Cupin superfamily (DUF985)	MA20_39615		K09705
APY09_02970	0.418022	0.00277039	no	-0.0418026	0.766674	no	-0.161565	0.996721	no	-0.205156	0.118529	no	-0.357529	0.0750492	no	-0.40265	0.00391357	no	APY09_02970	reverse	cytosine deaminase	K20810	F: Nucleotide metabolism and transport		APY09_RS02960	GI:983397575	WP_060566100.1	cytosine deaminase		GI:960431428	KSW13329.1	cytosine deaminase		XH001_00608	Aminodeoxyfutalosine deaminase		3.5.4.-	fig|1660.4.peg.609				SEED:fig|1660.5.peg.569	possible chlorohydrolase-like protein		Amidohydrolase family	ssnA	3.5.4.40	K20810	ko00130,ko01110,
APY09_02975	0.623595	7.41698e-05	increased	-0.425156	0.00363656	no	-0.522841	0.0852601	no	-0.948568	2.23297e-07	initial	-0.598264	0.00517838	hour6	-1.02532	7.15582e-08	initial	APY09_02975	reverse	S-adenosyl-L-homocysteine hydrolase	K01251	H: Coenzyme metabolism		APY09_RS02965	GI:983397576	WP_060566101.1	S-adenosyl-L-homocysteine hydrolase		GI:960431429	KSW13330.1	S-adenosyl-L-homocysteine hydrolase		XH001_00609	Adenosylhomocysteinase	ahcY	3.3.1.1	fig|1660.4.peg.610	Adenosylhomocysteinase (EC 3.3.1.1)	3.3.1.1	Metabolism	SEED:fig|1660.5.peg.570	Adenosylhomocysteinase (EC 3.3.1.1)	3.3.1.1	S-adenosyl-L-homocysteine hydrolase, NAD binding domain		3.3.1.1	K01251	ko00270,ko01100,
APY09_02980	0.350116	0.345617	no	-1.21123	0.00264597	initial	-0.565034	0.961852	no	-1.77765	3.87594e-05	initial	-0.415045	0.51851	no	-1.61961	0.000124916	initial	APY09_02980	reverse	hypothetical protein		S: Function Unknown		APY09_RS02970	GI:983397577	WP_060566102.1	hypothetical protein		GI:960431430	KSW13331.1	hypothetical protein		XH001_00610	Late embryogenesis abundant protein			fig|1660.4.peg.611				SEED:fig|1660.5.peg.571	hypothetical protein
APY09_02985	1.07686	0.0105348	increased	0.46667	0.260839	no	-0.375854	0.996721	no	0.0875087	0.83954	no	-0.366079	0.655897	no	0.0975716	0.82947	no	APY09_02985	forward	macrolide ABC transporter ATP-binding protein	K02003	V: Defense mechanisms	other	APY09_RS02975	GI:983397578	WP_060566103.1	macrolide ABC transporter ATP-binding protein		GI:960431431	KSW13332.1	macrolide ABC transporter ATP-binding protein		XH001_00611	Bacitracin export ATP-binding protein BceA	bceA		fig|1660.4.peg.612				SEED:fig|1660.5.peg.572	ABC transporter, ATP binding protein		ABC transporter, ATP-binding protein			K02003
APY09_02990	0.488757	0.302365	no	0.0136427	0.977871	no	-0.154928	0.996721	no	-0.143044	0.767857	no	-0.0361046	0.992092	no	-0.0241504	0.960595	no	APY09_02990	forward	ABC transporter permease	K02004	V: Defense mechanisms	unknown	APY09_RS02980	GI:983397580	WP_060566104.1	ABC transporter permease		GI:960431432	KSW13333.1	ABC transporter permease		XH001_00612	hypothetical protein			fig|1660.4.peg.613				SEED:fig|1660.5.peg.573	hypothetical protein		Efflux ABC transporter, permease protein			K02004
APY09_02995	-0.740957	0.078115	no	-1.27143	0.00296784	initial	-0.338091	0.996721	no	-1.60471	0.000469735	initial	-0.239495	0.810539	no	-1.51005	0.00104517	initial	APY09_02995	forward	hypothetical protein		S: Function Unknown		APY09_RS02985	GI:983397581	WP_060566105.1	hypothetical protein		GI:960431433	KSW13334.1	hypothetical protein		XH001_00613	hypothetical protein			fig|1660.4.peg.614				SEED:fig|1660.5.peg.574	hypothetical protein
APY09_03000	-0.637176	0.048725	decreased	-1.12834	0.00087819	initial	0.172376	0.996721	no	-0.963766	0.00329078	initial	0.2555	0.694075	no	-0.875011	0.00765046	initial	APY09_03000	forward	hypothetical protein		S: Function Unknown		APY09_RS02990	GI:983397582	WP_060566106.1	hypothetical protein		GI:960431434	KSW13335.1	hypothetical protein		XH001_00614	hypothetical protein			fig|1660.4.peg.615				SEED:fig|1660.5.peg.575	hypothetical protein
APY09_03005	-0.122846	0.587644	no	-0.591222	0.00646808	initial	0.00833605	0.996721	no	-0.584172	0.00752258	initial	0.0264435	0.975098	no	-0.570893	0.0104513	initial	APY09_03005	forward	hypothetical protein		S: Function Unknown		APY09_RS02995	GI:983397584	WP_060566107.1	hypothetical protein		GI:960431435	KSW13336.1	hypothetical protein		XH001_00615	hypothetical protein			fig|1660.4.peg.616				SEED:fig|1660.5.peg.576	hypothetical protein
APY09_03010	-0.164997	0.37422	no	-0.553445	0.00278254	initial	0.135806	0.996721	no	-0.422329	0.0179493	no	0.0905564	0.839796	no	-0.474107	0.0103169	no	APY09_03010	forward	hypothetical protein		S: Function Unknown		APY09_RS03000	GI:983397586	WP_060566108.1	hypothetical protein		GI:960431436	KSW13337.1	hypothetical protein		XH001_00616	hypothetical protein			fig|1660.4.peg.617				SEED:fig|1660.5.peg.577	hypothetical protein
APY09_03015	-0.152432	0.537727	no	-0.407932	0.0822297	no	0.222174	0.996721	no	-0.188085	0.43194	no	0.101649	0.873427	no	-0.315024	0.187794	no	APY09_03015	forward	hypothetical protein		S: Function Unknown		APY09_RS03005	GI:983397588	WP_060566109.1	hypothetical protein		GI:960431437	KSW13338.1	hypothetical protein		XH001_00617	hypothetical protein			fig|1660.4.peg.618				SEED:fig|1660.5.peg.578	hypothetical protein
APY09_03020	0.148596	0.455257	no	-0.483916	0.0133509	no	0.0140317	0.996721	no	-0.472116	0.0155158	no	-0.203279	0.577058	no	-0.693222	0.00115295	initial	APY09_03020	forward	hydrolase		S: Function Unknown		APY09_RS03010	GI:983397589	WP_060566110.1	hydrolase		GI:960431438	KSW13339.1	hydrolase		XH001_00618	Flavin mononucleotide phosphatase YbjI	ybjI	3.1.3.-	fig|1660.4.peg.619				SEED:fig|1660.5.peg.579	hypothetical protein		hydrolase	supH
APY09_03025	-0.181929	0.525332	no	-0.802139	0.00411033	initial	0.0246389	0.996721	no	-0.782837	0.00541493	initial	-0.123896	0.865254	no	-0.932968	0.00195278	initial	APY09_03025	forward	hypothetical protein		S: Function Unknown		APY09_RS03015	GI:983397590	WP_060566111.1	hypothetical protein		GI:960431439	KSW13340.1	hypothetical protein		XH001_00619	hypothetical protein			fig|1660.4.peg.620				SEED:fig|1660.5.peg.580	hypothetical protein
APY09_03030	-0.478751	0.10778	no	-0.665542	0.026078	initial	-0.108452	0.996721	no	-0.775781	0.0101525	initial	-0.236137	0.68375	no	-0.904936	0.00397146	initial	APY09_03030	forward	hypothetical protein		S: Function Unknown		APY09_RS03020	GI:983397591	WP_060566112.1	hypothetical protein		GI:960431440	KSW13341.1	hypothetical protein		XH001_00620	hypothetical protein			fig|1660.4.peg.621				SEED:fig|1660.5.peg.581	hypothetical protein
APY09_03035	-0.135118	0.579289	no	-0.779637	0.00125254	initial	0.0700393	0.996721	no	-0.709529	0.00293082	initial	0.0107995	0.992092	no	-0.779401	0.00187568	initial	APY09_03035	forward	hypothetical protein		S: Function Unknown		APY09_RS03025	GI:983397592	WP_060566113.1	hypothetical protein		GI:960431441	KSW13342.1	hypothetical protein		XH001_00621	hypothetical protein			fig|1660.4.peg.622				SEED:fig|1660.5.peg.582	hypothetical protein
APY09_03040	-0.302174	0.0989415	no	-1.1226	8.05873e-07	initial	0.0419792	0.996721	no	-1.07862	1.53421e-06	initial	0.133867	0.718371	no	-0.994055	7.16557e-06	initial	APY09_03040	forward	hypothetical protein		S: Function Unknown		APY09_RS03030	GI:983397903	WP_060566416.1	hypothetical protein		GI:960431794	KSW13695.1	cell division protein FtsW		XH001_00622	hypothetical protein			fig|1660.4.peg.623				SEED:fig|1660.5.peg.583	hypothetical protein
APY09_03045	-0.139185	0.419157	no	-0.777321	4.1257e-05	initial	-0.0575083	0.996721	no	-0.835371	2.14001e-05	initial	-0.0303354	0.953602	no	-0.810388	4.72687e-05	initial	APY09_03045	forward	hypothetical protein		S: Function Unknown		APY09_RS03035	GI:983397594	WP_060566114.1	hypothetical protein		GI:960431442	KSW13343.1	hypothetical protein		XH001_00623	hypothetical protein			fig|1660.4.peg.624				SEED:fig|1660.5.peg.584	hypothetical protein
APY09_03050	-0.30659	0.240691	no	-1.32436	1.73263e-05	initial	0.216585	0.996721	no	-1.10637	0.000134315	initial	0.531954	0.180502	no	-0.799078	0.00328384	initial	APY09_03050	forward	hypothetical protein		S: Function Unknown		APY09_RS03040	GI:983397596	WP_060566115.1	hypothetical protein		GI:960431443	KSW13344.1	hypothetical protein		XH001_00624	hypothetical protein			fig|1660.4.peg.625				SEED:fig|1660.5.peg.585	hypothetical protein
APY09_03055	-0.436486	0.0250934	no	-1.25222	5.57055e-07	initial	0.0375537	0.996721	no	-1.21237	9.46468e-07	initial	0.314414	0.342797	no	-0.944819	3.30738e-05	initial	APY09_03055	forward	hypothetical protein		S: Function Unknown		APY09_RS03045	GI:983397598	WP_060566116.1	hypothetical protein		GI:960431444	KSW13345.1	hypothetical protein		XH001_00625	hypothetical protein			fig|1660.4.peg.626				SEED:fig|1660.5.peg.586	hypothetical protein
APY09_03060	-0.115034	0.477971	no	-0.679527	0.000101375	initial	0.0163583	0.996721	no	-0.664658	0.000136054	initial	0.0177731	0.975777	no	-0.670394	0.000180912	initial	APY09_03060	forward	hypothetical protein		S: Function Unknown		APY09_RS03050	GI:983397600	WP_060566117.1	hypothetical protein		GI:960431445	KSW13346.1	hypothetical protein		XH001_00626	hypothetical protein			fig|1660.4.peg.627				SEED:fig|1660.5.peg.587	hypothetical protein
APY09_03065	-0.15066	0.298602	no	-0.590339	0.000162916	initial	0.0421303	0.996721	no	-0.550998	0.000354646	initial	0.120879	0.665171	no	-0.473585	0.0018833	no	APY09_03065	forward	hypothetical protein		S: Function Unknown		APY09_RS03055	GI:983397904	WP_060566417.1	hypothetical protein		GI:960431795	KSW13696.1	hypothetical protein		XH001_00627	hypothetical protein			fig|1660.4.peg.628				SEED:fig|1660.5.peg.588	hypothetical protein
APY09_03070	0.0886664	0.651226	no	-0.164355	0.370566	no	0.0707504	0.996721	no	-0.0995027	0.607255	no	0.0211786	0.975777	no	-0.150293	0.44271	no	APY09_03070	forward	hypothetical protein		S: Function Unknown		APY09_RS03060	GI:983397905	WP_060566418.1	hypothetical protein		GI:960431796	KSW13697.1	inner-membrane translocator		XH001_00628	hypothetical protein			fig|1660.4.peg.629				SEED:fig|1660.5.peg.589	hypothetical protein
APY09_03075	-0.169753	0.329591	no	-0.455939	0.0082153	no	0.0195206	0.996721	no	-0.440979	0.0108157	no	0.14785	0.665171	no	-0.316389	0.0652003	no	APY09_03075	forward	hypothetical protein		S: Function Unknown		APY09_RS03065	GI:983397906	WP_060566419.1	hypothetical protein		GI:960431797	KSW13698.1	hypothetical protein		XH001_00629	hypothetical protein			fig|1660.4.peg.630				SEED:fig|1660.5.peg.590	hypothetical protein
APY09_03085	-0.0581702	0.715889	no	-0.0754944	0.624727	no	0.0505606	0.996721	no	-0.0262463	0.870898	no	-0.0259262	0.955481	no	-0.100998	0.528107	no	APY09_03085	reverse	alkaline protease	K14645	O: Post-translational modification, protein turnover, chaperone functions		APY09_RS03075	GI:983397602	WP_060566118.1	alkaline protease		GI:960431446	KSW13347.1	alkaline protease		XH001_00631	Thermostable alkaline protease precursor		3.4.21.-	fig|1660.4.peg.632				SEED:fig|1660.5.peg.591	FIG00356779: hypothetical protein		cog cog1404			K14645	ko02024,
APY09_03090	0.224689	0.0990317	no	-0.352654	0.0119004	no	0.0560207	0.996721	no	-0.300024	0.028061	no	-0.00022671	0.998449	no	-0.357001	0.0101024	no	APY09_03090	reverse	hypothetical protein		S: Function Unknown		APY09_RS03080	GI:983397604	WP_060566119.1	hypothetical protein		GI:960431447	KSW13348.1	hypothetical protein		XH001_00632	hypothetical protein			fig|1660.4.peg.633				SEED:fig|1660.5.peg.592	hypothetical protein
APY09_03095	0.144568	0.363631	no	-0.185793	0.22272	no	0.0163084	0.996721	no	-0.169792	0.272077	no	0.0268034	0.955481	no	-0.164393	0.297303	no	APY09_03095	reverse	hypothetical protein		S: Function Unknown		APY09_RS03085	GI:983397605	WP_060566120.1	hypothetical protein		GI:960431448	KSW13349.1	hypothetical protein		XH001_00633	hypothetical protein			fig|1660.4.peg.634				SEED:fig|1660.5.peg.593	hypothetical protein
APY09_03100	1.43419	5.06855e-06	increased	0.865026	0.00142887	increased	-0.0571201	0.996721	no	0.804687	0.00228409	recovery	-0.188996	0.715643	no	0.674753	0.00799777	recovery	APY09_03100	reverse	hypothetical protein		S: Function Unknown		APY09_RS03090	GI:983397606	WP_060566121.1	hypothetical protein		GI:960431449	KSW13350.1	hypothetical protein		XH001_00634	hypothetical protein			fig|1660.4.peg.635				SEED:fig|1660.5.peg.594	FIG00355745: hypothetical protein
APY09_03105	2.10653	9.42842e-07	increased	1.92374	2.35082e-06	increased	-0.467414	0.996721	no	1.46051	5.68425e-05	recovery	-0.53496	0.347415	no	1.38783	0.000106576	recovery	APY09_03105	forward	peptidyl-prolyl cis-trans isomerase	K01802,K03767,K03768	G: Carbohydrate metabolism and transport		APY09_RS03095	GI:489888140	WP_003791590.1	peptidyl-prolyl cis-trans isomerase		GI:960431450	KSW13351.1	peptidylprolyl isomerase		XH001_00635	Peptidyl-prolyl cis-trans isomerase B	cypB	5.2.1.8	fig|1660.4.peg.636				SEED:fig|1660.5.peg.595	Peptidyl-prolyl cis-trans isomerase (EC 5.2.1.8)	5.2.1.8	PPIases accelerate the folding of proteins. It catalyzes the cis-trans isomerization of proline imidic peptide bonds in oligopeptides	ppiA	5.2.1.8	K01802,K03767,K03768	ko01503,ko04217,
APY09_03110	2.14528	2.34268e-08	increased	1.97924	3.80709e-08	increased	-0.474284	0.890909	no	1.50648	1.31222e-06	recovery	-0.583442	0.15509	no	1.39603	3.82489e-06	recovery	APY09_03110	forward	peptidase, rhomboid S54 family protein	K19225	S: Function Unknown		APY09_RS03100	GI:983397607	WP_060566122.1	rhomboid family intramembrane serine protease		GI:960431451	KSW13352.1	peptidase, S54 family protein		XH001_00636	Rhomboid protease GluP	gluP	3.4.21.105	fig|1660.4.peg.637				SEED:fig|1660.5.peg.596	GlpG protein (membrane protein of glp regulon)		Peptidase, S54 family	gluP	3.4.21.105	K19225
APY09_03115	1.76622	3.97579e-09	increased	1.82473	1.45529e-09	increased	0.0436102	0.996721	no	1.86303	8.87496e-10	recovery	-0.352065	0.17759	no	1.47061	7.24208e-08	recovery	APY09_03115	forward	hypothetical protein	K09138	S: Function Unknown		APY09_RS03105	GI:983397608	WP_060566123.1	hypothetical protein		GI:960431452	KSW13353.1	hypothetical protein		XH001_00637	hypothetical protein			fig|1660.4.peg.638	Molybdenum ABC transporter ATP-binding protein ModC		Metabolism	SEED:fig|1660.5.peg.597	Molybdenum transport ATP-binding protein ModC (TC 3.A.1.8.1)		Psort location Cytoplasmic, score			K09138
APY09_03120	-0.440089	0.204388	no	-0.554937	0.103768	no	-0.203352	0.996721	no	-0.761019	0.0293704	initial	-0.324246	0.647136	no	-0.881764	0.0153939	initial	APY09_03120	reverse	septation inhibitor protein		D: Cell cycle control and mitosis		APY09_RS03110	GI:489888150	WP_003791600.1	septation inhibitor protein		GI:960431453	KSW13354.1	septation inhibitor protein		XH001_00638	Cell division protein CrgA	crgA		fig|1660.4.peg.639				SEED:fig|1660.5.peg.598	FIG00355992: hypothetical protein		Involved in cell division	crgA
APY09_03125	1.17645	1.78117e-08	increased	0.802796	1.89112e-06	increased	0.107112	0.996721	no	0.905213	3.10478e-07	recovery	-0.187834	0.39475	no	0.6122	0.000110488	recovery	APY09_03125	forward	hypothetical protein		S: Function Unknown		APY09_RS03115	GI:983397609	WP_060566124.1	hypothetical protein		GI:960431454	KSW13355.1	hypothetical protein		XH001_00639	hypothetical protein			fig|1660.4.peg.640				SEED:fig|1660.5.peg.599	FIG215594: Membrane spanning protein		Bacterial protein of unknown function (DUF881)
APY09_03130	1.66147	4.29106e-07	increased	1.43818	2.12632e-06	increased	0.0984216	0.996721	no	1.53598	7.48235e-07	recovery	-0.16988	0.715643	no	1.26772	1.28624e-05	recovery	APY09_03130	forward	sortase	K07284	M: Cell wall/membrane/envelop biogenesis		APY09_RS03120	GI:983397610	WP_060566125.1	class E sortase		GI:960431455	KSW13356.1	sortase		XH001_00640	Sortase family protein			fig|1660.4.peg.641				SEED:fig|1660.5.peg.600	sortase family protein		sortase family	srtA	3.4.22.70	K07284
APY09_03135	1.72908	3.29278e-10	increased	0.995328	8.47301e-07	increased	0.00434637	0.996721	no	0.99844	6.91206e-07	recovery	-0.25918	0.331531	no	0.734696	4.30882e-05	recovery	APY09_03135	forward	para-aminobenzoate synthase	K01664,K13950	E: Amino Acid metabolism and transport H: Coenzyme metabolism		APY09_RS03125	GI:983397611	WP_060566126.1	para-aminobenzoate synthase		GI:960431456	KSW13357.1	para-aminobenzoate synthase	2.6.1.85	XH001_00642	Anthranilate synthase component 2	trpG	4.1.3.27	fig|1660.4.peg.643	Anthranilate synthase, amidotransferase component (EC 4.1.3.27) @ Para-aminobenzoate synthase, amidotransferase component (EC 2.6.1.85)	2.6.1.85	Metabolism	SEED:fig|1660.5.peg.601	Anthranilate synthase, amidotransferase component (EC 4.1.3.27) @ Para-aminobenzoate synthase, amidotransferase component (EC 2.6.1.85)	2.6.1.85	Psort location Cytoplasmic, score	trpG	2.6.1.85	K01664,K13950	ko00790,
APY09_03140	0.0729042	0.727929	no	-0.655541	0.00193549	initial	-0.21069	0.996721	no	-0.869268	9.30446e-05	initial	-0.074723	0.885507	no	-0.73755	0.000592944	initial	APY09_03140	reverse	serine/threonine protein kinase		K: Transcription L: Replication and repair T: Signal Transduction		APY09_RS03130	GI:983397612	WP_060566127.1	serine/threonine protein kinase		GI:960431457	KSW13358.1	serine/threonine protein kinase		XH001_00643	Serine/threonine-protein kinase PknB	pknB	2.7.11.1	fig|1660.4.peg.644	Serine/threonine-protein kinase PknB (EC 2.7.11.1)	2.7.11.1		SEED:fig|1660.5.peg.602	Serine/threonine protein kinase PrkC, regulator of stationary phase		serine threonine protein kinase
APY09_03145	0.0938487	0.618454	no	-0.569945	0.00263256	initial	-0.200848	0.996721	no	-0.773366	0.000112204	initial	-0.0418406	0.931651	no	-0.617171	0.00123669	initial	APY09_03145	reverse	serine/threonine protein kinase		K: Transcription L: Replication and repair T: Signal Transduction		APY09_RS03135	GI:983397613	WP_060566128.1	serine/threonine protein kinase		GI:960431458	KSW13359.1	serine/threonine protein kinase		XH001_00644	Serine/threonine-protein kinase PknA	pknA	2.7.11.1	fig|1660.4.peg.645	Serine/threonine-protein kinase PknA (EC 2.7.11.1)	2.7.11.1		SEED:fig|1660.5.peg.603	Serine/threonine-protein kinase PknA (EC 2.7.11.1)	2.7.11.1	Kinase domain protein
APY09_03150	0.105304	0.666744	no	-0.524315	0.0248642	initial	-0.170053	0.996721	no	-0.695542	0.00351779	initial	-0.00638955	0.992092	no	-0.533647	0.0210658	initial	APY09_03150	reverse	peptidase	K05364	M: Cell wall/membrane/envelop biogenesis		APY09_RS03140	GI:983397614	WP_060566129.1	peptidase		GI:960431459	KSW13360.1	peptidase		XH001_00645	Penicillin-binding protein A	pbpA		fig|1660.4.peg.646	Cell division protein FtsI [Peptidoglycan synthetase] (EC 2.4.1.129)		Cellular Processes	SEED:fig|1660.5.peg.604	Cell division protein FtsI [Peptidoglycan synthetase] (EC 2.4.1.129)	2.4.1.129	protein transpeptidase domain protein	pbpA		K05364	ko00550,
APY09_03155	-0.196368	0.313398	no	-0.780863	0.000249627	initial	-0.143929	0.996721	no	-0.926074	3.35009e-05	initial	0.058716	0.908845	no	-0.724041	0.00057601	initial	APY09_03155	reverse	cell division protein	K03588,K05364,K05837	D: Cell cycle control and mitosis		APY09_RS03145	GI:983397615	WP_060566130.1	cell division protein		GI:960431460	KSW13361.1	cell division protein		XH001_00646	Lipid II flippase FtsW	ftsW_1		fig|1660.4.peg.647	FtsW-like cell division membrane protein CA_C0505		Cellular Processes	SEED:fig|1660.5.peg.605	Cell division protein FtsW		Belongs to the SEDS family	rodA		K03588,K05364,K05837	ko00550,ko04112,
APY09_03160	0.512344	0.0683745	no	0.137384	0.635752	no	-0.173403	0.996721	no	-0.0366545	0.905793	no	-0.146254	0.827239	no	-0.0111997	0.968628	no	APY09_03160	reverse	serine/threonine protein phosphatase	K20074	T: Signal Transduction		APY09_RS03150	GI:736443070	WP_034464987.1	serine/threonine protein phosphatase		GI:960431461	KSW13362.1	serine/threonine protein phosphatase		XH001_00647	PP2C-family Ser/Thr phosphatase	pstP	3.1.3.16	fig|1660.4.peg.648	Serine/threonine phosphatase PPP (EC 3.1.3.16)	3.1.3.16		SEED:fig|1660.5.peg.606	Serine/threonine phosphatase PPP (EC 3.1.3.16)	3.1.3.16	phosphatase	pstP	3.1.3.16	K20074
APY09_03165	0.504378	0.113745	no	0.0785733	0.811149	no	0.0334641	0.996721	no	0.105332	0.748919	no	-0.0028735	0.995879	no	0.0760022	0.834332	no	APY09_03165	reverse	FHA domain-containing protein		T: Signal Transduction		APY09_RS03155	GI:736443073	WP_034464990.1	FHA domain-containing protein		GI:960431462	KSW13363.1	hypothetical protein		XH001_00648	FHA domain-containing protein FhaB	fhaB		fig|1660.4.peg.649				SEED:fig|1660.5.peg.607	FIG00818182: hypothetical protein		FHA domain protein	fhaB
APY09_03170	0.888547	0.000240145	increased	0.537049	0.0151689	increased	-0.157621	0.996721	no	0.379649	0.0737179	no	-0.2774	0.48153	no	0.257636	0.225276	no	APY09_03170	reverse	hypothetical protein	K02283	T: Signal Transduction		APY09_RS03160	GI:494863699	WP_007589799.1	hypothetical protein		GI:960431463	KSW13364.1	hypothetical protein		XH001_00649	Glycogen accumulation regulator GarA	garA_1		fig|1660.4.peg.650				SEED:fig|1660.5.peg.608	Adenylate cyclase (EC 4.6.1.1)	4.6.1.1	FHA domain protein	fhaA		K02283
APY09_03175	1.02637	3.38572e-06	increased	1.51952	5.54838e-09	increased	0.296678	0.956942	no	1.81496	2.79217e-10	recovery	0.310478	0.299548	no	1.82788	2.08238e-10	recovery	APY09_03175	forward	hypothetical		S: Function Unknown		APY09_RS03165	GI:983397616	WP_060566131.1	hypothetical protein		GI:960431464	KSW13365.1	hypothetical protein		XH001_00650	hypothetical protein			fig|1660.4.peg.652				SEED:fig|1660.5.peg.609	FIG00356175: hypothetical protein		the current gene model (or a revised gene model) may contain a frame shift
APY09_03180	0.381197	0.1028	no	0.0659243	0.788437	no	-0.0099765	0.996721	no	0.0538179	0.825175	no	-0.178533	0.697947	no	-0.115262	0.637601	no	APY09_03180	reverse	ribonucleotide-diphosphate reductase subunit beta	K00526	F: Nucleotide metabolism and transport		APY09_RS03170	GI:983397617	WP_060566132.1	ribonucleotide-diphosphate reductase subunit beta		GI:960431465	KSW13366.1	ribonucleotide-diphosphate reductase subunit beta	1.17.4.1	XH001_00651	Ribonucleoside-diphosphate reductase subunit beta nrdF2	nrdF2	1.17.4.1	fig|1660.4.peg.653	Ribonucleotide reductase of class Ib (aerobic), beta subunit (EC 1.17.4.1)	1.17.4.1	Metabolism	SEED:fig|1660.5.peg.610	Ribonucleotide reductase of class Ib (aerobic), beta subunit (EC 1.17.4.1)	1.17.4.1	Provides the precursors necessary for DNA synthesis. Catalyzes the biosynthesis of deoxyribonucleotides from the corresponding ribonucleotides	nrdF	1.17.4.1	K00526	ko00230,ko00240,ko01100,
APY09_03185	0.622482	0.0358268	increased	0.578672	0.0505203	no	0.368379	0.996721	no	0.945654	0.00210045	recovery	0.293681	0.588475	no	0.865378	0.00511591	recovery	APY09_03185	reverse	hypothetical protein		S: Function Unknown		APY09_RS03175	GI:983397618	WP_060566133.1	hypothetical protein		GI:960431466	KSW13367.1	hypothetical protein		XH001_00652	hypothetical protein			fig|1660.4.peg.654				SEED:fig|1660.5.peg.611	hypothetical protein
APY09_03190	0.669166	0.0182478	increased	0.605508	0.031279	increased	0.32748	0.996721	no	0.934295	0.00145435	recovery	0.271602	0.602614	no	0.869346	0.00329692	recovery	APY09_03190	reverse	hypothetical protein		S: Function Unknown		APY09_RS03180	GI:983397619	WP_060566134.1	hypothetical protein		GI:960431467	KSW13368.1	hypothetical protein		XH001_00653	hypothetical protein			fig|1660.4.peg.655				SEED:fig|1660.5.peg.612	hypothetical protein
APY09_03195	0.430711	0.0551025	no	0.0914439	0.690119	no	0.454172	0.719534	no	0.546182	0.0135128	recovery	0.694148	0.033711	hour15	0.783993	0.00092704	recovery	APY09_03195	reverse	hypothetical protein		S: Function Unknown		APY09_RS03185	GI:983397907	WP_060566420.1	hypothetical protein		GI:960431798	KSW13699.1	hypothetical protein		XH001_00654	hypothetical protein			fig|1660.4.peg.656				SEED:fig|1660.5.peg.613	hypothetical protein
APY09_03200	-0.355002	0.245542	no	-0.551629	0.0655952	no	0.195801	0.996721	no	-0.349474	0.242088	no	0.743407	0.0967557	no	0.185005	0.548921	no	APY09_03200	reverse	hypothetical protein		S: Function Unknown		APY09_RS03190	GI:983397620	WP_060566135.1	hypothetical protein		GI:960431468	KSW13369.1	hypothetical protein		XH001_00655	hypothetical protein			fig|1660.4.peg.657				SEED:fig|1660.5.peg.614	hypothetical protein
APY09_03205	-0.44569	0.325442	no	-0.258946	0.575858	no	0.291414	0.996721	no	0.035804	0.942267	no	0.404578	0.641797	no	0.137168	0.779782	no	APY09_03205	reverse	hypothetical protein		S: Function Unknown		APY09_RS03195	GI:983397621	WP_060566136.1	hypothetical protein		GI:960431469	KSW13370.1	hypothetical protein		XH001_00656	hypothetical protein			fig|1660.4.peg.658				SEED:fig|1660.5.peg.615	XRE family transcriptional regulator
APY09_03210	-0.199452	0.553227	no	-0.383057	0.229832	no	0.218818	0.996721	no	-0.15983	0.633076	no	0.340507	0.577058	no	-0.0492299	0.894316	no	APY09_03210	reverse	hypothetical protein		S: Function Unknown		APY09_RS03200	GI:983397908	WP_060566421.1	hypothetical protein		GI:960431799	KSW13700.1	hypothetical protein		XH001_00657	hypothetical protein			fig|1660.4.peg.659				SEED:fig|1660.5.peg.616	hypothetical protein
APY09_03215	-0.322173	0.198574	no	-0.450796	0.0681811	no	0.248701	0.996721	no	-0.199682	0.426938	no	0.281454	0.554353	no	-0.180271	0.484626	no	APY09_03215	reverse	hypothetical protein		S: Function Unknown		APY09_RS03205	GI:983397622	WP_060566137.1	hypothetical protein		GI:960431470	KSW13371.1	hypothetical protein		XH001_00658	hypothetical protein			fig|1660.4.peg.660				SEED:fig|1660.5.peg.617	hypothetical protein
APY09_03220	0.0366979	0.875464	no	-0.322153	0.124038	no	0.0465652	0.996721	no	-0.274749	0.193648	no	0.0579188	0.918201	no	-0.273732	0.208399	no	APY09_03220	reverse	hypothetical protein		S: Function Unknown		APY09_RS03210	GI:983397623	WP_060566138.1	hypothetical protein		GI:960431471	KSW13372.1	hypothetical protein		XH001_00659	hypothetical protein			fig|1660.4.peg.661				SEED:fig|1660.5.peg.618	hypothetical protein
APY09_03225	0.0293858	0.935903	no	0.0874317	0.810984	no	0.146176	0.996721	no	0.231281	0.515379	no	0.163842	0.839796	no	0.245277	0.499515	no	APY09_03225	forward	hypothetical protein		S: Function Unknown		APY09_RS03215	GI:983397909	WP_060566422.1	hypothetical protein		GI:960431800	KSW13701.1	hypothetical protein		XH001_00660	hypothetical protein			fig|1660.4.peg.662				SEED:fig|1660.5.peg.619	hypothetical protein
APY09_03230	-0.019889	0.94583	no	-0.362047	0.167725	no	0.0874605	0.996721	no	-0.275956	0.297967	no	0.239904	0.647136	no	-0.123171	0.665263	no	APY09_03230	forward	hypothetical protein		S: Function Unknown		APY09_RS03220	GI:983397624	WP_060566139.1	hypothetical protein		GI:960431472	KSW13373.1	hypothetical protein		XH001_00661	hypothetical protein			fig|1660.4.peg.663				SEED:fig|1660.5.peg.620	hypothetical protein
APY09_03235	0.284484	0.441454	no	-0.1731	0.632184	no	-0.11144	0.996721	no	-0.285022	0.435292	no	-0.336748	0.624539	no	-0.517077	0.166421	no	APY09_03235	reverse	hypothetical protein		S: Function Unknown		APY09_RS03225	GI:983397625	WP_060566140.1	hypothetical protein		GI:960431473	KSW13374.1	peptidase S9		XH001_00662	hypothetical protein			fig|1660.4.peg.664				SEED:fig|1660.5.peg.621	hypothetical protein
APY09_03240	0.638475	8.31991e-05	increased	0.265225	0.0613275	no	-0.112003	0.996721	no	0.151793	0.280203	no	-0.316928	0.144205	no	-0.0535979	0.723411	no	APY09_03240	reverse	prolyl aminopeptidase	K01259	L: Replication and repair		APY09_RS03230	GI:983397626	WP_060566141.1	prolyl aminopeptidase		GI:960431474	KSW13375.1	prolyl aminopeptidase		XH001_00663	Proline iminopeptidase	pip	3.4.11.5	fig|1660.4.peg.665	Proline iminopeptidase (EC 3.4.11.5)	3.4.11.5	Metabolism	SEED:fig|1660.5.peg.622	Proline iminopeptidase (EC 3.4.11.5)	3.4.11.5	Hydrolase, alpha beta domain protein	pip	3.4.11.5	K01259	ko00330,
APY09_03245	0.226265	0.365618	no	-1.23997	1.85425e-05	initial	-0.0505363	0.996721	no	-1.29158	1.21005e-05	initial	-0.0988249	0.882564	no	-1.34132	1.06743e-05	initial	APY09_03245	reverse	branched-chain amino acid transporter AzlD		E: Amino Acid metabolism and transport	amino acid	APY09_RS03235	GI:983397627	WP_060566142.1	branched-chain amino acid transporter AzlD		GI:960431475	KSW13376.1	branched-chain amino acid transporter AzlD		XH001_00664	Branched-chain amino acid transport protein (AzlD)			fig|1660.4.peg.667				SEED:fig|1660.5.peg.623	probable branched chain amino acid transport protein		Branched-chain amino acid transport protein (AzlD)	azlD
APY09_03250	0.494925	1.03091e-05	no	-1.06862	1.29623e-10	initial	0.100192	0.996721	no	-0.96948	5.06072e-10	initial	0.0226365	0.929427	no	-1.04798	1.43097e-10	initial	APY09_03250	reverse	branched-chain amino acid transporter AzlC		E: Amino Acid metabolism and transport	amino acid	APY09_RS03240	GI:983397910	WP_060566423.1	branched-chain amino acid transporter AzlC		GI:960431801	KSW13702.1	branched-chain amino acid transporter AzlC		XH001_00665	Inner membrane protein YgaZ	ygaZ		fig|1660.4.peg.668				SEED:fig|1660.5.peg.624	predicted branched-chain amino acid permease		azaleucine resistance protein AzlC	azlC
APY09_03255	-0.206395	0.471565	no	-2.61107	1.03076e-08	initial	-0.105799	0.996721	no	-2.71857	3.75353e-09	initial	-0.301557	0.561906	no	-2.91605	1.32146e-09	initial	APY09_03255	forward	polar amino acid transporter	K02030	E: Amino Acid metabolism and transport T: Signal Transduction	amino acid	APY09_RS03245	GI:983397628	WP_060566143.1	amino acid ABC transporter substrate-binding protein		GI:960431476	KSW13377.1	amino acid ABC transporter substrate-binding protein		XH001_00666	ABC transporter glutamine-binding protein GlnH precursor	glnH_2		fig|1660.4.peg.669				SEED:fig|1660.5.peg.625	Lysine-arginine-ornithine-binding periplasmic protein precursor (TC 3.A.1.3.1)		Bacterial periplasmic substrate-binding proteins	cjaA		K02030
APY09_03260	0.428763	0.0677309	no	-1.95701	4.44869e-08	initial	0.0250785	0.996721	no	-1.93386	4.32035e-08	initial	0.122151	0.827239	no	-1.83764	1.18627e-07	initial	APY09_03260	forward	polar amino acid ABC transporter permease	K02029	P: Inorganic ion transport and metabolism	amino acid	APY09_RS03250	GI:983397629	WP_060566144.1	polar amino acid ABC transporter permease		GI:960431477	KSW13378.1	polar amino acid ABC transporter permease		XH001_00667	putative glutamine ABC transporter permease protein GlnM	glnM		fig|1660.4.peg.670				SEED:fig|1660.5.peg.626	ABC transporter membrane-spanning permease - glutamine transport		Binding-protein-dependent transport system inner membrane component	papP		K02029
APY09_03265	0.608596	0.00337016	increased	-1.59877	7.59794e-08	initial	0.0532899	0.996721	no	-1.54819	9.68725e-08	initial	0.119732	0.781924	no	-1.48062	2.15676e-07	initial	APY09_03265	forward	Amino acid ABC transporter permease		P: Inorganic ion transport and metabolism	amino acid	APY09_RS03255	GI:880907569	WP_048672587.1	amino acid ABC transporter permease		GI:960431478	KSW13379.1	amino acid ABC transporter permease		XH001_00668	L-cystine transport system permease protein TcyB	tcyB_1		fig|1660.4.peg.671				SEED:fig|1660.5.peg.627	ABC-type amino acid transport system, permease component		Psort location CytoplasmicMembrane, score 10.00
APY09_03270	0.0574042	0.754021	no	-2.32111	2.40774e-11	initial	0.0312945	0.996721	no	-2.29186	2.15375e-11	initial	0.0166458	0.982941	no	-2.30701	1.90993e-11	initial	APY09_03270	forward	polar amino acid transporter (possibly glutamine)	K02028	E: Amino Acid metabolism and transport	amino acid	APY09_RS03260	GI:983397630	WP_060566145.1	glutamine ABC transporter ATP-binding protein		GI:960431479	KSW13380.1	glutamine ABC transporter ATP-binding protein		XH001_00669	Glutamine transport ATP-binding protein GlnQ	glnQ_2		fig|1660.4.peg.672				SEED:fig|1660.5.peg.628	Amino-acid ABC transporter ATP-binding protein		Psort location CytoplasmicMembrane, score	glnQ	3.6.3.21	K02028
APY09_03275	0.384302	0.0702888	no	-0.984071	9.61278e-05	initial	-0.256754	0.996721	no	-1.24265	4.09984e-06	initial	-0.319486	0.378283	no	-1.30324	2.17407e-06	initial	APY09_03275	reverse	ribonuclease H	K03469	L: Replication and repair		APY09_RS03265	GI:983397631	WP_060566146.1	ribonuclease H		GI:960431480	KSW13381.1	ribonuclease H		XH001_00670	Ribonuclease HI	rnhA	3.1.26.4	fig|1660.4.peg.673	Ribonuclease HI (EC 3.1.26.4)		RNA Processing	SEED:fig|1660.5.peg.629	Ribonuclease HI (EC 3.1.26.4)	3.1.26.4	Endonuclease that specifically degrades the RNA of RNA- DNA hybrids	rnhA	3.1.26.4	K03469	ko03030,
APY09_03280	0.0632094	0.746768	no	-1.68358	5.78169e-09	initial	0.00678598	0.996721	no	-1.67836	4.49871e-09	initial	0.0435398	0.929852	no	-1.64678	8.08841e-09	initial	APY09_03280	forward	hypothetical protein		S: Function Unknown		APY09_RS03270	GI:983397911	WP_060566424.1	hypothetical protein		GI:960431802	KSW13703.1	hypothetical protein		XH001_00671	hypothetical protein			fig|1660.4.peg.674				SEED:fig|1660.5.peg.630	FIG00355794: hypothetical protein
APY09_03285	-0.0331579	0.882823	no	-1.81241	1.93487e-08	initial	0.00879827	0.996721	no	-1.80628	1.51659e-08	initial	-0.0258763	0.973488	no	-1.83833	1.26831e-08	initial	APY09_03285	forward	hypothetical protein		S: Function Unknown		APY09_RS03275	GI:983397912	WP_060566425.1	hypothetical protein		GI:960431803	KSW13704.1	hypothetical protein		XH001_00672	hypothetical protein			fig|1660.4.peg.675				SEED:fig|1660.5.peg.631	FIG00355794: hypothetical protein
APY09_03290	0.327265	0.0949577	no	-0.934872	6.82353e-05	initial	-0.130317	0.996721	no	-1.06723	1.08481e-05	initial	-0.198291	0.603844	no	-1.13456	4.67837e-06	initial	APY09_03290	reverse	S9 family peptidase	K01354	E: Amino Acid metabolism and transport		APY09_RS03280	GI:983397913	WP_060566426.1	S9 family peptidase		GI:960431804	KSW13705.1	peptidase S9		XH001_00673	Protease 2	ptrB	3.4.21.83	fig|1660.4.peg.676				SEED:fig|1660.5.peg.632	Protease II (EC 3.4.21.83)	3.4.21.83	Peptidase, S9A B C family, catalytic domain protein	ptrB	3.4.21.83	K01354	ko05142,ko05143,
APY09_03295	0.430243	0.00305105	no	-0.482583	0.00091915	no	0.0342122	0.996721	no	-0.450604	0.00173453	no	-0.118813	0.660165	no	-0.603664	0.000137414	initial	APY09_03295	forward	GtrA-like protein		S: Function Unknown		APY09_RS03285	GI:983397914	WP_060566427.1	polysaccharide biosynthesis protein GtrA		GI:960431805	KSW13706.1	polysaccharide biosynthesis protein GtrA		XH001_00674	GtrA-like protein			fig|1660.4.peg.677				SEED:fig|1660.5.peg.633	FIG00761799: membrane protein		GtrA-like protein			K07015
APY09_03300	0.388295	0.00493859	no	-0.921486	2.15225e-07	initial	-0.0629336	0.996721	no	-0.985757	8.21451e-08	initial	-0.167355	0.485868	no	-1.09166	2.58402e-08	initial	APY09_03300	forward	Phospholipase		S: Function Unknown		APY09_RS03290	GI:983397632	WP_060566147.1	phospholipase		GI:960431481	KSW13382.1	phospholipase		XH001_00675	Patatin-like phospholipase			fig|1660.4.peg.678				SEED:fig|1660.5.peg.634	FIG00356668: hypothetical protein		Phospholipase, patatin family
APY09_03305	1.13439	0.000188713	increased	0.805406	0.00424772	increased	0.116385	0.996721	no	0.922972	0.00128759	recovery	-0.0246204	0.988397	no	0.780431	0.00466371	recovery	APY09_03305	forward	NrdH-redoxin	K06191	O: Post-translational modification, protein turnover, chaperone functions		APY09_RS03295	GI:512631100	WP_016460788.1	NrdH-redoxin		GI:960431482	KSW13383.1	NrdH-redoxin		XH001_00676	Glutaredoxin-like protein NrdH	nrdH		fig|1660.4.peg.679	Glutaredoxin-like protein NrdH, required for reduction of Ribonucleotide reductase class Ib		Metabolism	SEED:fig|1660.5.peg.635	Glutaredoxin-like protein NrdH, required for reduction of Ribonucleotide reductase class Ib		Glutaredoxin	nrdH		K06191
APY09_03310	0.881268	0.000118306	increased	-0.280167	0.17923	no	-0.0514614	0.996721	no	-0.332273	0.104273	no	-0.172604	0.665171	no	-0.45148	0.0273301	no	APY09_03310	forward	Putative NrdI-like protein	K03647	F: Nucleotide metabolism and transport		APY09_RS03300	GI:983397633	WP_060566148.1	ribonucleotide reductase assembly protein NrdI		GI:960431483	KSW13384.1	ribonucleotide reductase stimulatory protein		XH001_00677	Putative NrdI-like protein			fig|1660.4.peg.680	Ribonucleotide reduction protein NrdI		Metabolism	SEED:fig|1660.5.peg.636	Ribonucleotide reduction protein NrdI		Probably involved in ribonucleotide reductase function	nrdI		K03647
[truncated: 1,297 more rows]
[truncated: 18 more columns]

## Sheet: tM7x_data_and_annotations
Locus_Tag	Recovery_6hours_vs_initial_encounter_ratio	Recovery_6hours_vs_initial_encounter_FDR	Recovery_6hours_vs_initial_encounter_siignificance	Recovery_10hours_vs_recovery_6hours_ratio	Recovery_10hours_vs_recovery_6hours_FDR	Recovery_10hours_vs_recovery_6hours_significance	Recovery_10hours_vs_initial_encounter_ratio	Recovery_10hours_vs_initial_encounter_FDR	Recovery_10hours_vs_initial_encounter_significance	Recovery_15hours_vs_recovery_6hours_ratio	Recovery_15hours_vs_recovery_6hours_FDR	Recovery_15hours_vs_recovery_6hours_significance	Recovery_15hours_vs_initial_encounter_ratio	Recovery_15hours_vs_initial_encounter_FDR	Recovery_15hours_vs_initial_encounter_significance	Locus Tag	min	max	Direction	McLean_product	NcLean_KEGG	McLean_COG	McLean_transport_group	Alternative_locus_tag	Genbank_protein_id	Genbank_product	PATRIC_id	PATRIC_product	PATRIC_class	eggNog_product	eggNog_gene_name	eggNog_EC	eggNog_KEGG	eggNog_KEGG_pathway	eggNog_KEGG_module	eggNog_KEGG_reaction	eggNog_KEGG_rclass	eggNog_COG	eggNog_GO	Locus_Tag
[truncated: 692 more rows]
